# Supplementary material for: The LysR-Type Transcriptional Regulator YeeY Plays Important Roles in the Regulatory of Furazolidone Resistance in Aeromonas hydrophila
Source: Front Microbiol. 2020 Sep 9;11:577376. doi: 10.3389/fmicb.2020.577376 (PMC7509050; doi:10.3389/fmicb.2020.577376)
Supplement: TABLE S1 — Identification and quantification results between WT and ΔyeeY using DIA method in 1.5 g/mL FZ stress. [file Table_1.XLSX]

## Sheet: Sheet1
PG.Genes	PG.ProteinAccessions	PG.ProteinDescriptions	PG.Qvalue	[1] 0000_Fujiannonglin_HF5_20191030_DDA_2ug_iRT_Q1_R2.raw.PG.NrOfPrecursorsUsedForQuantification	[2] 0000_Fujiannonglin_HF5_20191030_DDA_2ug_iRT_Q2_R1.raw.PG.NrOfPrecursorsUsedForQuantification	[3] 0000_Fujiannonglin_HF5_20191030_DDA_2ug_iRT_Q3_R1.raw.PG.NrOfPrecursorsUsedForQuantification	[4] 0000_Fujiannonglin_HF5_20191030_DDA_2ug_iRT_R1_R1.raw.PG.NrOfPrecursorsUsedForQuantification	[5] 0000_Fujiannonglin_HF5_20191030_DDA_2ug_iRT_R2_R1.raw.PG.NrOfPrecursorsUsedForQuantification	[6] 0000_Fujiannonglin_HF5_20191030_DDA_2ug_iRT_R3_R1.raw.PG.NrOfPrecursorsUsedForQuantification	[1] 0000_Fujiannonglin_HF5_20191030_DDA_2ug_iRT_Q1_R2.raw.PG.NrOfStrippedSequencesMeasured	[2] 0000_Fujiannonglin_HF5_20191030_DDA_2ug_iRT_Q2_R1.raw.PG.NrOfStrippedSequencesMeasured	[3] 0000_Fujiannonglin_HF5_20191030_DDA_2ug_iRT_Q3_R1.raw.PG.NrOfStrippedSequencesMeasured	[4] 0000_Fujiannonglin_HF5_20191030_DDA_2ug_iRT_R1_R1.raw.PG.NrOfStrippedSequencesMeasured	[5] 0000_Fujiannonglin_HF5_20191030_DDA_2ug_iRT_R2_R1.raw.PG.NrOfStrippedSequencesMeasured	[6] 0000_Fujiannonglin_HF5_20191030_DDA_2ug_iRT_R3_R1.raw.PG.NrOfStrippedSequencesMeasured	Peptides	WT_1	WT_2	WT_3	△yeeY_1	△yeeY_2	△yeeY_3	AVE_WT	AVE_△yeeY	△yeeY/WT	log2(△yeeY/WT)	p-value
AHA_0076	A0KEF3	RNA-binding protein	1.70544e-06	4	2	3	5	5	5	7	7	7	7	7	7	7	59729.1	69959.5	64162.2	217470	208122	222936	64616.9	216176	3.3455	1.74222	8.51897e-06
ubiB	A0KEF8	Probable protein kinase UbiB	2.8939e-05	2	3	3	4	4	3	23	23	23	23	23	23	23	3843.73	5002.54	7883.72	41581.7	41780.7	42285.8	5576.66	41882.7	7.51036	2.90888	7.57311e-06
tatA	A0KEF9	Sec-independent protein translocase protein TatA	0.000221465	3	2	3	4	4	4	3	3	3	3	3	3	3	105280	107735	75184.4	314448	324066	338992	96066.5	325835	3.39177	1.76204	5.43489e-05
AHA_0104	A0KEH6	Extracellular lipase	2.28301e-07	5	5	5	5	5	5	25	25	25	25	25	25	25	150213	133189	138483	434885	466242	437013	140628	446047	3.17181	1.66531	1.11326e-05
AHA_0105	A0KEH7	GlpG protein	0.000569777	2	1	1	3	3	3	3	3	3	3	3	3	3	4886.84	8632.66	9243.88	32169.9	29663.3	30663.2	7587.79	30832.1	4.06339	2.02268	0.00011361
AHA_0131	A0KEK3	Inner membrane lipoprotein YiaD	4.76137e-06	5	5	5	5	5	5	8	8	8	8	8	8	8	104792	111941	117897	486858	500320	544588	111543	510589	4.5775	2.19456	2.36786e-05
fadA	A0KEL0	3-ketoacyl-CoA thiolase	1.18659e-07	5	5	5	5	5	5	16	16	16	16	16	16	16	216286	202814	220752	808657	814919	710491	213284	778022	3.64783	1.86704	7.9139e-05
fadB	A0KEL1	Fatty acid oxidation complex subunit alpha	5.43663e-07	4	4	4	4	4	4	37	37	37	37	37	37	37	240990	241534	251417	819535	844666	903777	244647	855993	3.49889	1.8069	1.71236e-05
AHA_0144	A0KEL6	Protoporphyrinogen oxidase	0.000211948	3	2	3	3	3	3	9	9	9	9	9	9	9	18150	20804.1	20621.2	54558.4	53380.5	56528	19858.4	54822.3	2.76065	1.46501	9.87961e-06
AHA_0168	A0KEN6	Glycosyl transferase, group 2 family protein	0.000408354	2	2	3	4	4	4	8	8	8	8	8	8	8	13072.1	11089.1	5595.27	29060.1	30294.8	35929.1	9918.81	31761.3	3.20213	1.67903	0.00208111
AHA_0172	A0KEP0	PTS sysytem, mannitol-specific enzyme II, B component	4.43726e-05	4	4	4	5	5	4	4	4	4	4	4	4	4	49904.7	50267.4	33675.7	84502	99123.1	103797	44616	95807.3	2.14738	1.10258	0.00303683
AHA_0173	A0KEP1	Ascorbate-specific phosphotransferase enzyme IIA component	0.000661067	1	1	1	1	1	1	5	5	5	5	5	5	5	2041.85	2208.07	3237.05	7877.54	6918.46	8173.91	2495.66	7656.64	3.06798	1.61729	0.00063304
AHA_0253	A0KEW5	DNA recombination protein RmuC	0.00211791	1	3	3	3	3	3	15	15	15	15	15	15	15	12151.5	5507.05	7303.23	25830.8	23747	26007.7	8320.58	25195.2	3.02805	1.59839	0.00133264
purE-2	A0KEX5	N5-carboxyaminoimidazole ribonucleotide mutase	1.54534e-06	4	4	4	4	4	4	6	6	6	6	6	6	6	250643	255437	244867	699911	693690	712418	250316	702006	2.80448	1.48773	2.26454e-07
AHA_0269	A0KEY1	Cytochrome c4	2.07642e-06	4	4	4	4	4	4	9	9	9	9	9	9	9	402599	411972	419275	861586	876480	977631	411282	905232	2.201	1.13816	0.000177666
glnL	A0KEY7	Nitrogen regulation protein NR(II)	3.97543e-05	3	3	4	4	4	4	14	14	14	14	14	14	14	28237	30633.1	23936.4	163978	198145	196441	27602.2	186188	6.74542	2.75391	0.000148901
AHA_0286	A0KEZ8	Low-affinity gluconate transporter	0.000484123	1	1	1	1	1	1	2	2	2	2	2	2	2	3808.86	9392.56	6980.63	48591.3	46071.7	48932.4	6727.35	47865.2	7.11501	2.83087	2.42898e-05
rplO	A0KF40	50S ribosomal protein L15	1.20945e-10	3	3	3	3	3	3	10	10	10	10	10	10	10	3.25964e+06	3.2736e+06	3.45682e+06	7.42073e+06	7592493	7.65938e+06	3.33002e+06	7.55754e+06	2.26952	1.18238	1.54605e-06
secY	A0KF41	Protein translocase subunit SecY	9.23657e-07	7	5	5	7	7	7	7	7	7	7	7	7	7	63072.9	53298.9	51890.5	372824	367289	371844	56087.4	370652	6.60847	2.72432	1.42784e-07
AHA_0389	A0KF96	Msha biogenesis protein mshl	0.000135128	2	2	1	4	3	4	13	13	13	13	13	13	13	4837.66	3642.67	4493.46	13519.2	12682.4	10825.6	4324.6	12342.4	2.854	1.51299	0.000775728
AHA_0395	A0KFA2	Msha pilin protein mshb	7.26412e-05	6	4	4	6	6	6	12	12	12	12	12	12	12	13897.1	16376.3	12702.7	60853.8	59616.1	60227.3	14325.4	60232.4	4.20459	2.07197	2.26728e-06
metH	A0KFD9	Methionine synthase	2.67024e-05	4	3	3	3	3	3	37	37	37	37	37	37	37	8216	13503.3	11268.1	57024.5	54674.4	56249.7	10995.8	55982.8	5.0913	2.34804	1.15922e-05
AHA_0447	A0KFF4	Uncharacterized protein	9.39674e-06	3	3	4	4	3	4	10	10	10	10	10	10	10	8133.23	5532.35	5878.47	43655.5	50180.6	32654.8	6514.68	42163.6	6.47209	2.69423	0.00233371
AHA_0449	A0KFF6	Uncharacterized protein	4.49531e-05	5	3	4	5	5	4	4	4	4	4	4	4	4	33632.5	38260	35304.6	79925	78909.7	73893.3	35732.4	77576	2.17103	1.11838	5.40201e-05
AHA_0456	A0KFG4	Acetyltransferase	0.000303185	1	1	1	1	1	1	1	1	1	1	1	1	1	38638.8	36615.2	32739.3	122059	106900	98754.2	35997.8	109238	3.03457	1.60149	0.000483272
AHA_0466	A0KFH3	HemY protein	0.000231897	4	3	3	3	4	4	23	23	23	23	23	23	23	11944.5	8916.84	6738.31	66302.1	63254.1	64770.3	9199.89	64775.5	7.0409	2.81576	5.82378e-06
cyaY	A0KFH9	Iron-sulfur cluster assembly protein CyaY	3.52113e-05	4	4	3	5	5	5	6	6	6	6	6	6	6	57574.9	62404.8	95124.6	170086	166745	168721	71701.4	168517	2.35027	1.23282	0.00121573
metAS	A0KFJ6	Homoserine O-succinyltransferase	5.38248e-05	4	4	4	4	4	4	12	12	12	12	12	12	12	20394.8	16265.8	19422.7	55579.9	56762.4	57151.5	18694.4	56497.9	3.02218	1.59559	9.19685e-06
AHA_0556	A0KFR3	Acyl-homoserine-lactone synthase	9.53766e-08	3	3	3	3	3	3	9	9	9	9	9	9	9	250233	277873	260656	1618671	1.55194e+06	1.62804e+06	262920	1.59955e+06	6.08378	2.60497	7.65874e-07
AHA_0560	A0KFR7	Surface antigen family protein	5.51663e-06	4	3	2	4	4	4	11	11	11	11	11	11	11	27274.8	40439.8	36214.1	95370.5	94761.3	96997.4	34642.9	95709.7	2.76275	1.46611	0.000100919
gspC	A0KFS5	General secretion pathway protein C	4.70062e-05	3	2	3	3	3	4	13	13	13	13	13	13	13	7751.99	12385.7	11045.9	56855.5	57477.8	57665.9	10394.5	57333.1	5.51569	2.46354	4.69781e-06
gspG	A0KFS9	General secretion pathway protein G	4.4206e-07	6	4	4	7	7	7	7	7	7	7	7	7	7	54239.3	44573.4	47339.4	144856	129191	133663	48717.4	135904	2.78963	1.48008	9.08258e-05
gspL	A0KFT4	Type II secretion system protein L	6.51786e-05	3	3	3	3	3	3	14	14	14	14	14	14	14	84369.2	79333.7	100243	196288	180974	191507	87981.9	189590	2.15487	1.1076	0.00019603
gspM	A0KFT5	Type II secretion system protein M	3.68222e-05	2	2	2	2	2	2	4	4	4	4	4	4	4	17847.8	18166.9	17728	89031.3	91496	68965.8	17914.2	83164.4	4.64236	2.21486	0.00079396
gspN	A0KFT6	Bacterial type II secretion system protein N	0.000176769	1	1	1	3	3	3	12	12	12	12	12	12	12	12460.7	9490.57	16893	59388.8	66806.2	69371.2	12948.1	65188.7	5.03461	2.33188	0.000143842
metB	A0KFU6	O-succinylhomoserine (Thiol)-lyase	0.000311036	2	1	1	3	3	3	7	7	7	7	7	7	7	7526.26	15962.5	13310	34549	22002.4	22407.3	12266.3	26319.5	2.14569	1.10144	0.0432029
AHA_0590	A0KFU7	Bifunctional aspartokinase/homoserine dehydrogenase	1.90055e-05	3	3	3	3	3	3	26	26	26	26	26	26	26	19645	20122.5	20463.2	68356.6	64152.5	65219.6	20076.9	65909.6	3.28286	1.71495	3.67446e-06
AHA_0610	A0KFW7	Chitin binding protein	5.99114e-06	4	3	3	4	4	4	13	13	13	13	13	13	13	39249.2	43113.5	44882.4	168333	180100	163310	42415	170581	4.02171	2.00781	1.66541e-05
AHA_0612	A0KFW9	Oligoendopeptidase F	2.57326e-06	3	3	3	3	3	3	21	21	21	21	21	21	21	38356.8	36437.5	37149.4	118805	115997	126793	37314.6	120532	3.23016	1.6916	1.43672e-05
AHA_0620	A0KFX7	Uncharacterized protein	2.81207e-06	3	3	3	3	3	3	21	21	21	21	21	21	21	18521.7	18933.9	11076.7	66966.2	61215.4	77512.7	16177.4	68564.8	4.2383	2.08348	0.00063742
nhaA	A0KG33	Na(+)/H(+) antiporter NhaA	0.000240719	1	1	1	1	1	1	2	2	2	2	2	2	2	55564.9	60013.2	56228.6	131028	131877	131422	57268.9	131442	2.29517	1.1986	7.75022e-07
rpsT	A0KG36	30S ribosomal protein S20	1.11489e-07	6	6	6	6	6	6	4	4	4	4	4	4	4	1.09076e+06	1249589	1.18799e+06	2.96781e+06	2.69878e+06	2.92181e+06	1.17612e+06	2.8628e+06	2.43412	1.2834	5.93135e-05
AHA_0701	A0KG58	GGDEF family protein	0.00012495	2	2	2	4	3	4	9	9	9	9	9	9	9	9519.07	3160.28	6340.89	25796.7	20416	25681.4	6340.08	23964.7	3.77987	1.91834	0.00230987
AHA_0723	A0KG80	Uncharacterized protein	0.00190018	1	1	2	2	3	1	2	2	2	2	2	2	2	1917.14	3975.97	5510.22	8918.39	13336.8	12012.5	3801.11	11422.5	3.00506	1.58739	0.0103637
AHA_0768	A0KGC0	AsmA protein	4.5857e-05	3	4	3	4	4	4	26	26	26	26	26	26	26	13991.5	41360.1	13835.9	74594.6	76438.9	75580.3	23062.5	75537.9	3.27536	1.71165	0.0046049
glnE	A0KGC3	Bifunctional glutamine synthetase adenylyltransferase/adenylyl-removing enzyme	9.18898e-05	3	3	3	3	3	3	25	25	25	25	25	25	25	11354.7	18225.4	13810.8	34187.4	33741.9	31436.6	14463.6	33122	2.29002	1.19536	0.00102925
AHA_0773	A0KGC5	Methyl-accepting chemotaxis protein	0.00113665	2	1	2	5	5	5	12	12	12	12	12	12	12	14688.1	4046.15	18810.1	35997.8	71890.7	72934.5	12514.8	60274.3	4.81625	2.26791	0.0208672
AHA_0776	A0KGC8	Bifunctional protein PutA	2.34319e-06	4	4	4	4	4	4	49	49	49	49	49	49	49	65132	64875.4	73336.8	352802	333903	399045	67781.4	361916	5.33947	2.4167	0.000113674
AHA_0787	A0KGD9	Uncharacterized protein	0.0012365	1	1	1	1	1	1	4	4	4	4	4	4	4	36739.8	32675.7	30698.7	94665.9	91569.8	87853.9	33371.4	91363.2	2.73777	1.453	2.5929e-05
nadB	A0KGE5	L-aspartate oxidase	1.00307e-07	4	4	4	4	4	4	26	26	26	26	26	26	26	93433.2	108603	103065	201991	220248	191433	101701	204557	2.01137	1.00818	0.000414922
lepB	A0KGF1	Signal peptidase I	6.13692e-05	4	4	3	4	4	4	7	7	7	7	7	7	7	36089.9	40446.8	17759.8	78788.5	103576	90013.4	31432.1	90792.7	2.88853	1.53034	0.00401351
AHA_0813	A0KGG5	Glucitol operon repressor	0.000825931	4	3	4	5	3	5	7	7	7	7	7	7	7	36152.9	37527.2	17826.8	219119	294823	237304	30502.3	250415	8.20972	3.03733	0.000748243
purD	A0KGJ1	Phosphoribosylamine--glycine ligase	1.05543e-07	4	4	4	4	4	4	24	24	24	24	24	24	24	133591	144760	139906	611278	594038	609065	139419	604794	4.33795	2.11701	2.0221e-07
purH	A0KGJ2	Bifunctional purine biosynthesis protein PurH	1.86921e-09	3	3	3	3	3	3	29	29	29	29	29	29	29	123382	136153	136171	786152	819021	834834	131902	813336	6.16621	2.62438	1.38838e-06
AHA_0869	A0KGL6	Putative pullulanase	4.62083e-05	1	1	1	1	2	1	4	4	4	4	4	4	4	1587.18	5919.47	7915.33	17682	21454.5	14506.1	5140.66	17880.9	3.47832	1.79839	0.00969573
bamC	A0KGP4	Outer membrane protein assembly factor BamC	4.11974e-05	4	4	4	4	4	4	16	16	16	16	16	16	16	35597.2	39616.9	35853.6	106564	110358	102474	37022.6	106465	2.87568	1.52391	1.20646e-05
purC	A0KGP5	Phosphoribosylaminoimidazole-succinocarboxamide synthase	1.09751e-06	4	4	4	4	4	4	26	26	26	26	26	26	26	370432	448070	474988	1.18939e+06	1.19956e+06	1.25402e+06	431163	1.21432e+06	2.81639	1.49384	3.01452e-05
AHA_0905	A0KGQ2	Aerobic respiration control sensor protein	0.00143429	1	1	1	3	3	3	26	26	26	26	26	26	26	1087.37	1903.28	1964.88	20307.9	22018.9	22987.6	1651.84	21771.5	13.1801	3.72029	1.74209e-05
metQ	A0KGR0	Lipoprotein	5.66846e-06	4	5	3	5	5	5	14	14	14	14	14	14	14	58062.9	60316.8	68486.9	137026	128376	135587	62288.8	133663	2.14586	1.10156	6.67968e-05
metN	A0KGR2	Methionine import ATP-binding protein MetN	1.90742e-06	5	5	5	5	5	5	13	13	13	13	13	13	13	93260.8	95562	91979.3	233473	231625	249922	93600.7	238340	2.54635	1.34843	1.64873e-05
rpmA	A0KGS8	50S ribosomal protein L27	6.55275e-07	6	6	6	6	6	6	5	5	5	5	5	5	5	556271	553717	547043	1.23656e+06	1.21001e+06	1.15494e+06	552343	1.2005e+06	2.17347	1.12	1.15398e-05
AHA_0938	A0KGT4	Flavin dependant oxidoreductase	1.71699e-06	4	4	4	4	4	4	8	8	8	8	8	8	8	209522	219440	203852	629628	618134	640308	210938	629357	2.98362	1.57706	7.44418e-07
mtnN-1	A0KGU9	MTA/SAH nucleosidase	4.38722e-06	7	6	7	8	8	8	9	9	9	9	9	9	9	57584	76118.2	72872.7	363983	355138	362650	68858.3	360590	5.2367	2.38866	1.33683e-06
arnA	A0KGY6	Bifunctional polymyxin resistance protein ArnA	3.24575e-07	5	5	5	5	5	5	32	32	32	32	32	32	32	442204	473798	455898	1.06074e+06	1.08304e+06	1.10721e+06	457300	1.08366e+06	2.3697	1.2447	2.69978e-06
arnC	A0KGY7	Undecaprenyl-phosphate 4-deoxy-4-formamido-L-arabinose transferase	0.000193791	4	3	1	5	5	4	11	11	11	11	11	11	11	7563.87	26309.4	3884.31	61667.6	103019	106662	12585.9	90449.5	7.18659	2.84531	0.00826429
AHA_0993	A0KGY9	UDP-glucose 6-dehydrogenase	1.3578e-05	4	4	4	4	4	4	22	22	22	22	22	22	22	148924	146067	153054	362453	366894	368026	149349	365791	2.44924	1.29233	1.34054e-07
fkpA	A0KGZ9	Peptidyl-prolyl cis-trans isomerase	1.20031e-07	4	4	4	4	4	4	19	19	19	19	19	19	19	609383	608697	599126	2.777e+06	2.95226e+06	2.65419e+06	605735	2.79448e+06	4.61337	2.20582	1.45209e-05
AHA_1007	A0KH03	Uncharacterized protein	0.000629433	1	1	1	2	2	2	2	2	2	2	2	2	2	4868.32	4843.97	4313.95	17319.6	18050.2	17130.8	4675.41	17500.2	3.74303	1.90421	2.73582e-06
AHA_1008	A0KH04	5'-nucleotidase/2',3'-cyclic phosphodiesterase	1.89287e-07	4	4	4	4	4	4	34	34	34	34	34	34	34	405215	383368	424210	1.2218e+06	1.19089e+06	1.28404e+06	404264	1.23224e+06	3.04811	1.60791	1.00146e-05
AHA_1010	A0KH06	Import inner membrane translocase, subunit Tim44	1.03598e-05	6	6	6	6	6	6	11	11	11	11	11	11	11	85373.4	79632.5	80202	191442	159429	172477	81735.9	174449	2.1343	1.09376	0.000610442
AHA_1131	A0KHC1	Muropeptide permease AmpG	0.00194942	1	1	1	1	1	1	3	3	3	3	3	3	3	6710.72	8599.21	5336.2	50021.1	45301.8	50838.6	6882.04	48720.5	7.07936	2.82362	2.89309e-05
AHA_1133	A0KHC3	Uncharacterized protein	8.2433e-07	4	5	5	5	5	5	7	7	7	7	7	7	7	32832.7	31117.6	35455	77804.9	73116.8	83850.6	33135.1	78257.4	2.36176	1.23987	0.000176415
nqrB	A0KHC7	Na(+)-translocating NADH-quinone reductase subunit B	1.45728e-06	3	2	3	5	5	5	3	3	3	3	3	3	3	69851.7	69505	30148.1	609752	324310	330770	56501.6	421611	7.46193	2.89955	0.0184129
nqrE	A0KHD0	Na(+)-translocating NADH-quinone reductase subunit E	3.85087e-05	1	1	1	1	1	1	1	1	1	1	1	1	1	92493.3	100186	90740.5	786658	790277	669400	94473.4	748778	7.92581	2.98656	8.02248e-05
nqrF	A0KHD1	Na(+)-translocating NADH-quinone reductase subunit F	4.61461e-06	4	4	4	4	4	4	25	25	25	25	25	25	25	282803	212585	172119	1.00527e+06	935544	921970	222503	954260	4.28876	2.10056	5.99945e-05
AHA_1142	A0KHD2	FAD:protein FMN transferase	1.21431e-05	4	3	3	5	5	5	17	17	17	17	17	17	17	21408.8	19344.1	17579.7	112040	118695	135053	19444.2	121929	6.27072	2.64863	0.000121464
AHA_1146	A0KHD6	Methyl-accepting chemotaxis protein	0.000392645	3	3	3	5	4	4	20	20	20	20	20	20	20	3955.41	9239.6	6359.71	14406.7	18731.5	18979.3	6518.24	17372.5	2.66522	1.41425	0.0070035
gcvA	A0KHD7	Glycine cleavage system transcriptional activator	8.65261e-05	3	1	3	4	4	4	11	11	11	11	11	11	11	21651.5	5787.74	3478.49	30196.1	24927.4	32413.2	10305.9	29178.9	2.83128	1.50145	0.0369403
lamB	A0KHF6	Maltoporin	7.37467e-08	3	3	3	3	3	3	11	11	11	11	11	11	11	12973.2	11607.1	12239	246363	234252	259288	12273.1	246634	20.0955	4.3288	5.42814e-06
ptsG	A0KHF8	PTS system, glucose-specific IIBC component	1.30326e-05	4	4	4	4	4	4	12	12	12	12	12	12	12	19658.8	18114.7	18164.1	98258.2	79227.3	79138.9	18645.9	85541.5	4.58769	2.19777	0.000467286
cdsA	A0KHG8	Phosphatidate cytidylyltransferase	9.26593e-05	1	1	2	3	3	3	2	2	2	2	2	2	2	25516.1	27584.5	12246.1	84309	89096.3	102688	21782.3	92031.2	4.22506	2.07897	0.000654482
AHA_1206	A0KHJ6	Peptidase, M13 family	3.41697e-05	3	3	3	3	3	3	29	29	29	29	29	29	29	9665.42	18565.7	36525.7	64871.7	65822.6	68285.9	21585.6	66326.7	3.07273	1.61952	0.00493647
AHA_1218	A0KHK8	Bactoprenol glucosyl transferase	2.57354e-05	3	3	3	3	3	3	9	9	9	9	9	9	9	46085.1	37405.9	60977.7	365422	387263	375155	48156.2	375947	7.80681	2.96473	3.93792e-06
zipA	A0KHL8	Cell division protein ZipA	7.76964e-07	5	4	4	5	5	5	19	19	19	19	19	19	19	17735.9	15286.1	17441.9	72510.5	71395.8	76534.1	16821.3	73480.1	4.36828	2.12707	5.3173e-06
AHA_1235	A0KHM5	Uncharacterized protein	3.6563e-07	4	4	3	5	5	4	7	7	7	7	7	7	7	111350	105479	152780	662155	685332	782881	123203	710123	5.76385	2.52703	0.000123954
AHA_1270	A0KHR0	Ornithine decarboxylase	0.000267817	3	3	3	3	3	3	13	13	13	13	13	13	13	13636.7	15017.8	10745.5	42801.1	46232.1	44018.3	13133.4	44350.5	3.37694	1.75571	4.17359e-05
AHA_1280	A0KHS0	Major outer membrane protein OmpAII	2.94972e-05	4	4	4	4	4	4	13	13	13	13	13	13	13	150507	155366	161794	672010	682007	740282	155889	698100	4.47819	2.16292	1.47804e-05
AHA_1285	A0KHS5	Alpha-beta superfamily hydrolase	1.57597e-05	4	4	3	4	3	4	14	14	14	14	14	14	14	72847.3	65378.2	35715.1	364638	186408	372002	57980.2	307682	5.30668	2.40781	0.0155346
AHA_1287	A0KHS7	HlyD family secretion protein	0.00259989	1	1	1	3	3	3	15	15	15	15	15	15	15	2980.17	3776.96	3573.65	11054.1	10002.7	12156.5	3443.6	11071.1	3.21498	1.68481	0.000332023
AHA_1345	A0KHY3	PsrA protein	2.20052e-05	3	3	3	4	4	4	12	12	12	12	12	12	12	39843.2	40824.1	43140	113757	104083	118385	41269.1	112075	2.71572	1.44133	8.15003e-05
AHA_1346	A0KHY4	Acyl-coenzyme A dehydrogenase	0.000540416	2	3	2	3	3	3	40	40	40	40	40	40	40	30748.9	74226.7	75358.7	119981	119894	122205	60111.4	120693	2.00783	1.00563	0.0146126
motA	A0KI25	Chemotaxis protein MotA	0.0035027	1	1	1	2	2	2	6	6	6	6	6	6	6	4972.75	2097.16	4315.8	11209.7	11606.9	11161.3	3795.24	11326	2.98427	1.57738	0.00102971
ccmE	A0KI35	Cytochrome c-type biogenesis protein CcmE	2.67622e-05	3	2	3	3	3	4	6	6	6	6	6	6	6	28713.3	43938.3	27721.7	170963	169617	161539	33457.8	167373	5.00252	2.32266	2.41251e-05
ccmF-1	A0KI36	Cytochrome c-type biogenesis protein CcmF	7.82206e-05	1	1	2	3	4	4	8	8	8	8	8	8	8	18264.5	18368.2	18890	48591.6	35410	36005.3	18507.6	40002.3	2.1614	1.11197	0.00751215
AHA_1400	A0KI38	Cytochrome c-type biogenesis protein	0.000226001	1	1	1	2	5	3	7	7	7	7	7	7	7	14027.1	12079.2	7334.7	45929.6	34493.8	41761.1	11147	40728.2	3.65373	1.86937	0.00160121
AHA_1401	A0KI39	Cytochrome c-type biogenesis protein CcmH	9.3311e-06	3	3	3	3	3	3	17	17	17	17	17	17	17	13758.7	13090.4	15670.8	62847	60971.7	63243.8	14173.3	62354.2	4.3994	2.13731	1.31567e-06
vacJ	A0KI40	Lipoprotein VacJ	1.23284e-05	4	2	2	4	4	4	11	11	11	11	11	11	11	4453.42	2656.57	2638.33	24041.9	25560.8	23058.4	3249.44	24220.4	7.4537	2.89796	2.43645e-05
AHA_1421	A0KI59	Pts system, fructose-specific iiabc component	1.58229e-09	2	1	1	3	3	2	8	8	8	8	8	8	8	34566.9	11965.2	56153	281376	307733	306643	34228.4	298584	8.72329	3.12487	6.74033e-05
AHA_1432	A0KI70	Uncharacterized protein	0.000252783	4	3	3	4	4	4	21	21	21	21	21	21	21	29545.7	30863.7	30790.4	155814	156593	159176	30399.9	157194	5.17088	2.37041	3.42605e-08
icd	A0KI74	Isocitrate dehydrogenase [NADP]	3.3045e-09	3	3	3	3	3	3	33	33	33	33	33	33	33	3292412	3.51359e+06	3.6099e+06	7790639	7.7418e+06	8656767	3.47197e+06	8.06307e+06	2.32233	1.21558	0.000123637
AHA_1444	A0KI81	Oligoketide cyclase/lipid transport protein	3.1215e-05	3	3	2	4	4	4	8	8	8	8	8	8	8	24009.3	20485.8	18333.2	52435.6	52303.7	56549.1	20942.8	53762.8	2.56713	1.36016	0.000110026
bamE	A0KI84	Outer membrane protein assembly factor BamE	0.00111034	3	3	4	5	5	5	6	6	6	6	6	6	6	16352.4	27406.7	20823.4	48952.9	45542.5	49131	21527.5	47875.5	2.22392	1.15311	0.0015211
bioC	A0KIC8	Malonyl-[acyl-carrier protein] O-methyltransferase	0.00104617	4	4	4	4	4	4	12	12	12	12	12	12	12	5804.95	5106.47	5252.48	16263.8	13584.7	14462.8	5387.97	14770.4	2.74137	1.4549	0.000327755
htpX	A0KID0	Protease HtpX	0.000123501	5	5	5	5	5	5	24	24	24	24	24	24	24	29980	31608.2	25594.7	124309	120240	122667	29061	122405	4.21202	2.07451	1.6819e-06
AHA_1495	A0KID2	Flavodoxin reductase family 1 protein	2.89571e-06	5	5	5	4	4	4	15	15	15	15	15	15	15	44728.3	46778.3	48434	111902	109165	109222	46646.9	110096	2.36021	1.23891	1.42283e-06
AHA_1516	A0KIF3	Gonadoliberin III-related protein	0.00017328	3	3	3	4	4	4	26	26	26	26	26	26	26	10743.2	13777.2	13791.2	92771.2	93235.1	102720	12770.6	96242.1	7.53625	2.91385	1.62674e-05
AHA_1549	A0KII6	Uncharacterized protein	0.00363154	1	1	1	3	2	2	3	3	3	3	3	3	3	2479.71	4651.77	2565.7	11622.1	12259.1	12120.3	3232.39	12000.5	3.71258	1.89242	0.000284365
AHA_1565	A0KIK0	Endonuclease/exonuclease/phosphatase family	2.6338e-05	5	6	4	5	6	6	10	10	10	10	10	10	10	10834.7	9002.23	14650	27114.6	29748.5	26299.6	11495.6	27720.9	2.41143	1.26989	0.00116736
moaA	A0KIL8	GTP 3',8-cyclase	0.000557638	3	3	3	3	3	3	10	10	10	10	10	10	10	16453.4	15772.4	17875.1	35920.3	33703	36851.7	16700.3	35491.7	2.12521	1.08761	7.41171e-05
AHA_1590	A0KIM5	Cytochrome c-type protein	0.000107506	3	3	2	4	4	4	6	6	6	6	6	6	6	20195.3	18230.1	30019.6	125599	124800	132234	22815	127544	5.59038	2.48295	1.75183e-05
AHA_1602	A0KIN7	Methyl-accepting chemotaxis protein	3.01365e-05	3	3	3	3	3	3	26	26	26	26	26	26	26	41026.7	44501.1	44272.6	99966.5	97588	102102	43266.8	99885.4	2.30859	1.20701	5.07845e-06
AHA_1609	A0KIP4	S-adenosyl-L-homocysteine hydrolase, NAD binding domain, putative	0.000285003	1	2	1	4	4	3	6	6	6	6	6	6	6	5077.39	4654.04	3595.92	12762.1	13954.9	13450.1	4442.45	13389	3.01388	1.59162	8.97381e-05
glpT	A0KIT5	Glycerol-3-phosphate transporter	2.70545e-06	3	3	3	5	5	4	14	14	14	14	14	14	14	21705.2	23954.1	19241.8	250467	253690	249356	21633.7	251171	11.6102	3.53732	2.7093e-08
AHA_1653	A0KIT8	Glycerophosphoryl diester phosphodiesterase	1.42266e-06	4	4	4	4	4	4	25	25	25	25	25	25	25	143223	160978	173570	405939	405355	357016	159257	389437	2.44534	1.29003	0.00023724
AHA_1690	A0KIX5	PAS:GGDEF domain protein	0.000219407	2	1	1	3	3	3	28	28	28	28	28	28	28	6714.28	3259.52	7492.89	29279	28595.5	26369.8	5822.23	28081.4	4.82314	2.26997	0.000143567
AHA_1709	A0KIZ4	Methyl-accepting chemotaxis protein	0.000179927	4	5	4	5	5	4	14	14	14	14	14	14	14	11261.6	13129.5	11761.1	24202.7	27548.4	25310.4	12050.7	25687.2	2.13159	1.09193	0.000271702
secD-1	A0KJ22	Protein translocase subunit SecD	8.63113e-06	5	5	6	6	6	6	28	28	28	28	28	28	28	23394	24590	24344.9	122614	127745	125269	24109.6	125209	5.19333	2.37666	3.10765e-07
secF-1	A0KJ23	Protein-export membrane protein SecF	3.47195e-05	2	3	3	5	5	5	8	8	8	8	8	8	8	22150.6	22327.6	24240.2	129496	120532	137414	22906.1	129147	5.63811	2.49521	2.7254e-05
ndk	A0KJ40	Nucleoside diphosphate kinase	1.04167e-09	4	4	4	4	4	4	9	9	9	9	9	9	9	4006290	4382167	4.1495e+06	15907390	16595102	16513034	4.17932e+06	1.63385e+07	3.90937	1.96694	9.5372e-07
AHA_1758	A0KJ43	Uncharacterized protein	1.03888e-05	3	3	4	5	5	5	10	10	10	10	10	10	10	27764.4	42235	40483	96365.5	108903	117068	36827.5	107446	2.91754	1.54475	0.000728477
bamB	A0KJ47	Outer membrane protein assembly factor BamB	5.42219e-06	3	3	3	3	3	3	21	21	21	21	21	21	21	72502	73595.3	77131.7	214478	212300	202208	74409.7	209662	2.81767	1.4945	4.69943e-06
purL	A0KJ51	Phosphoribosylformylglycinamidine synthase	4.66185e-08	4	4	4	4	4	4	63	63	63	63	63	63	63	129732	127354	129387	985365	898478	886087	128824	923310	7.1672	2.84141	1.41999e-05
nuoI	A0KJ60	NADH-quinone oxidoreductase subunit I	5.30346e-06	4	4	3	5	5	5	9	9	9	9	9	9	9	45410.7	67328.9	41171.5	152259	143277	156178	51303.7	150572	2.93491	1.55331	0.000377493
AHA_1777	A0KJ62	NADH-quinone oxidoreductase	7.78106e-06	4	4	4	4	4	4	35	35	35	35	35	35	35	43999.3	38328.9	41316.6	270989	262008	272919	41214.9	268639	6.51799	2.70443	4.37838e-07
nuoF	A0KJ63	NADH-quinone oxidoreductase subunit F	1.08331e-05	4	3	4	4	4	4	20	20	20	20	20	20	20	71374.1	61804.8	55135.7	195734	196603	198821	62771.5	197053	3.1392	1.6504	9.72341e-06
AHA_1779	A0KJ64	NADH-quinone oxidoreductase chain e	0.00106514	1	1	1	1	2	2	4	4	4	4	4	4	4	34747.6	34980.4	32630.1	133054	67084.8	129842	34119.4	109994	3.22378	1.68876	0.0242067
nuoC	A0KJ65	NADH-quinone oxidoreductase subunit C/D	1.71881e-05	4	4	4	4	4	4	31	31	31	31	31	31	31	79299	86176.7	81266.6	298561	310570	326624	82247.4	311918	3.79244	1.92312	1.05527e-05
nuoB	A0KJ66	NADH-quinone oxidoreductase subunit B	2.66582e-06	3	3	3	3	3	3	8	8	8	8	8	8	8	129138	141987	141869	507330	503614	519311	137664	510085	3.70527	1.88958	5.13258e-07
AHA_1786	A0KJ70	Uncharacterized protein	9.88836e-05	2	1	1	5	4	3	7	7	7	7	7	7	7	7343.8	8392.51	8698.06	21970.9	20401.4	20845	8144.79	21072.4	2.58723	1.37141	3.15829e-05
AHA_1788	A0KJ72	LemA protein	0.000622669	3	3	3	3	3	3	11	11	11	11	11	11	11	17372.5	14145.9	14594.2	77532	73444.1	74424.8	15370.9	75133.6	4.88805	2.28926	3.01195e-06
AHA_1802	A0KJ86	ATPase involved in DNA repair	0.0011074	3	3	3	4	4	4	16	16	16	16	16	16	16	5577.91	7145.57	7626.13	28645.8	30318.5	29731.8	6783.2	29565.4	4.35862	2.12387	8.5624e-06
AHA_1826	A0KJA9	Hemolysin co-regulated protein	1.50986e-07	6	6	6	6	6	6	9	9	9	9	9	9	9	225842	247981	243664	1.12896e+06	1098906	1.12731e+06	239162	1.11839e+06	4.67629	2.22536	1.99561e-07
AHA_1827	A0KJB0	VgrG protein	3.1594e-06	4	4	4	4	4	4	8	8	8	8	8	8	8	171439	142883	184338	414857	385456	415003	166220	405105	2.43716	1.2852	0.000108841
AHA_1835	A0KJB8	Uncharacterized protein	0.00010684	4	4	4	4	4	4	16	16	16	16	16	16	16	25488.6	26193.2	26327.5	88560.6	86535.9	87975.3	26003.1	87690.6	3.37231	1.75374	7.64044e-08
AHA_1837	A0KJC0	Uncharacterized protein	1.35662e-07	6	6	6	6	6	6	16	16	16	16	16	16	16	172325	229901	226175	477270	450763	438258	209467	455430	2.17423	1.12051	0.000356084
AHA_1840	A0KJC3	Uncharacterized protein	0.000531743	4	3	3	4	4	4	8	8	8	8	8	8	8	16126.2	26570.3	4419.3	85854.8	85099	83710.8	15705.3	84888.2	5.40508	2.43432	0.000422705
AHA_1841	A0KJC4	ClpA/ClpB family protein	2.30749e-08	4	4	4	4	4	4	42	42	42	42	42	42	42	383384	394804	389615	980570	1.00779e+06	1.08721e+06	389268	1.02519e+06	2.63364	1.39706	3.85791e-05
AHA_1842	A0KJC5	Sigma-54 dependent transcriptional regulator	5.52152e-06	5	5	5	5	5	5	19	19	19	19	19	19	19	49673.7	55691.4	59403.3	111055	104493	119353	54922.8	111634	2.03255	1.02329	0.000386542
AHA_1844	A0KJC7	ImpA-related domain protein	1.04892e-05	3	3	3	3	3	3	19	19	19	19	19	19	19	30853.9	44299.4	49167.3	116759	122719	116805	41440.2	118761	2.86584	1.51896	0.000185933
AHA_1845	A0KJC8	ImcF family protein	2.25759e-05	3	3	3	3	3	3	54	54	54	54	54	54	54	24448.7	21765.2	28871.1	133696	141459	146355	25028.3	140503	5.61377	2.48897	1.06843e-05
AHA_1846	A0KJC9	ImpA domain protein	2.67622e-05	4	4	4	4	4	4	17	17	17	17	17	17	17	15797.6	15143.7	16006.3	31638.4	33422	32949.7	15649.2	32670	2.08765	1.06188	8.79383e-06
cspD	A0KJD5	Cold shock domain protein CspD	7.14911e-05	2	1	1	3	3	3	2	2	2	2	2	2	2	14144.9	12043	11918.5	155924	149341	147430	12702.1	150898	11.8798	3.57044	8.36825e-07
AHA_1865	A0KJE5	FtsK/SpoIIIE family protein	5.28086e-05	3	3	3	3	3	3	25	25	25	25	25	25	25	35485.5	43949.2	28779.3	95441.8	99607.8	93496.5	36071.3	96182	2.66644	1.41491	0.00022354
purF	A0KJF0	Amidophosphoribosyltransferase	4.1988e-08	4	4	4	4	4	4	18	18	18	18	18	18	18	246379	246750	240603	916184	907650	976513	244577	933449	3.81658	1.93228	5.93814e-06
pspB	A0KJF9	Phage shock protein B	4.06374e-05	2	1	3	4	4	4	3	3	3	3	3	3	3	29658.1	13061.8	8777.02	56296.8	54404.1	51592.4	17165.6	54097.8	3.15151	1.65605	0.00476948
AHA_1880	A0KJG0	Phage shock protein C	0.00094231	1	1	1	1	1	1	3	3	3	3	3	3	3	12179.7	13381.8	12364.3	41407.8	41379	38568.7	12641.9	40451.8	3.19982	1.67799	1.04726e-05
AHA_1889	A0KJG9	OmpA family protein	0.000199461	2	2	1	3	3	3	5	5	5	5	5	5	5	25067.7	20076.7	33234.8	73594.1	75221	79264.9	26126.4	76026.7	2.90995	1.541	0.000284563
gltA	A0KJK2	Citrate synthase	2.34608e-09	3	3	3	3	3	3	26	26	26	26	26	26	26	994961	937653	977553	7.57254e+06	7.34195e+06	6612192	970056	7175559	7.39706	2.88695	2.8182e-05
AHA_1924	A0KJK4	Succinate dehydrogenase hydrophobic membrane anchor subunit	2.69859e-06	1	1	1	2	3	3	2	2	2	2	2	2	2	19862.3	8295.78	17686.6	259415	269218	266330	15281.6	264988	17.3403	4.11606	6.82483e-07
sdhA	A0KJK5	Succinate dehydrogenase flavoprotein subunit	1.52678e-07	4	4	4	4	4	4	34	34	34	34	34	34	34	980978	991862	951424	4351696	4655251	4229169	974755	4.41204e+06	4.52631	2.17833	1.11574e-05
AHA_1926	A0KJK6	Succinate dehydrogenase iron-sulfur subunit	9.32903e-08	4	4	4	4	4	4	17	17	17	17	17	17	17	666906	693043	675570	2.21176e+06	2090028	2.05315e+06	678507	2.11831e+06	3.12202	1.64248	7.68795e-06
sucA	A0KJK7	2-oxoglutarate dehydrogenase, E1 component	1.18297e-07	4	4	4	4	4	4	42	42	42	42	42	42	42	783991	829910	825884	2.40636e+06	2.46225e+06	2.52526e+06	813262	2464624	3.03054	1.59958	1.56522e-06
sucB	A0KJK8	Dihydrolipoyllysine-residue succinyltransferase component of 2-oxoglutarate dehydrogenase complex	1.97805e-08	5	5	5	5	5	5	21	21	21	21	21	21	21	2.78685e+06	2.90676e+06	2.90991e+06	6.25508e+06	7.07792e+06	7.31965e+06	2.86784e+06	6.88422e+06	2.40049	1.26333	0.000245654
sucC	A0KJK9	Succinate--CoA ligase [ADP-forming] subunit beta	1.58229e-09	3	3	3	3	3	3	17	17	17	17	17	17	17	1.99197e+06	2.04182e+06	1.97674e+06	7.81848e+06	8.1975e+06	8731324	2.00351e+06	8249102	4.11733	2.04171	1.93607e-05
sucD	A0KJL0	Succinate--CoA ligase [ADP-forming] subunit alpha	3.72606e-08	6	6	6	6	6	6	14	14	14	14	14	14	14	1.63588e+06	1.77196e+06	1.75079e+06	6502292	6.61758e+06	6740154	1.71954e+06	6.62001e+06	3.84986	1.94481	4.3926e-07
AHA_1997	A0KJS7	Peptidase, insulinase family	0.00106936	3	1	2	3	3	3	22	22	22	22	22	22	22	70056.6	20167.4	8865.08	4218986	4.28809e+06	5257947	33029.7	4.58834e+06	138.916	7.11806	0.00017118
fbp	A0KJT2	Fructose-1,6-bisphosphatase class 1	1.43654e-07	5	5	5	5	5	5	17	17	17	17	17	17	17	571225	542590	538838	1.53346e+06	1.58304e+06	1.59644e+06	550884	1.57098e+06	2.85174	1.51184	1.22864e-06
purT	A0KK42	Formate-dependent phosphoribosylglycinamide formyltransferase	1.48505e-05	4	4	4	4	4	4	10	10	10	10	10	10	10	104897	84593.9	76461.3	274363	295294	289387	88650.7	286348	3.23007	1.69157	4.69121e-05
sdaA-2	A0KK61	L-serine ammonia-lyase	4.44842e-05	3	3	3	3	3	3	9	9	9	9	9	9	9	62978.1	47917.6	53426.5	147508	147877	163315	54774.1	152900	2.79147	1.48102	0.000135441
AHA_2215	A0KKD8	Transcriptional regulator, LuxR family protein	7.69946e-06	3	3	3	3	3	3	13	13	13	13	13	13	13	25260.7	28918.5	28295.7	64265.7	64055.2	65505.8	27491.6	64608.9	2.35013	1.23274	6.88811e-06
AHA_2269	A0KKJ1	Putative polyhydroxyalkanoic acid system protein	0.00123625	2	1	2	2	2	2	2	2	2	2	2	2	2	10428.2	11662.1	10750.1	56659.9	58867.1	51299.1	10946.8	55608.7	5.0799	2.3448	3.98593e-05
AHA_2288	A0KKL0	NAD-glutamate dehydrogenase	1.36324e-08	5	5	5	5	5	5	77	77	77	77	77	77	77	334844	299934	312440	1.77085e+06	1.75961e+06	1.73345e+06	315739	1.75464e+06	5.55723	2.47437	7.2069e-08
ccoO	A0KKL8	Cytochrome c oxidase, Cbb3-type, subunit II	5.76441e-07	6	6	6	7	7	7	6	6	6	6	6	6	6	125365	145766	142590	475079	450386	468538	137907	464668	3.36943	1.7525	4.69415e-06
ccoP	A0KKM0	Cbb3-type cytochrome c oxidase subunit	6.53898e-05	3	3	3	5	4	5	15	15	15	15	15	15	15	11968.1	6850.69	10492.7	122903	119461	107322	9770.51	116562	11.93	3.57652	2.76215e-05
AHA_2386	A0KKV8	Cytosol aminopeptidase	0.000127584	4	4	4	4	4	4	11	11	11	11	11	11	11	24799.9	29208.5	27718.5	56842.4	57664.2	64332.1	27242.3	59612.9	2.18825	1.12978	0.000278179
AHA_2437	A0KL01	Serine transporter family protein	3.94241e-05	3	2	2	4	4	4	3	3	3	3	3	3	3	9304.41	15202.6	6860.94	119376	125763	130341	10456	125160	11.9702	3.58138	9.0653e-06
AHA_2439	A0KL03	DNA helicase	1.09038e-05	3	3	3	3	3	3	16	16	16	16	16	16	16	5640.98	12977.3	11371.4	26167.4	26327.9	25891.5	9996.57	26128.9	2.61379	1.38614	0.00193801
AHA_2457	A0KL20	Mlc protein	0.00142772	3	3	3	3	3	3	15	15	15	15	15	15	15	16003.7	17348.9	21831.9	46581.4	49205.7	49064.4	18394.8	48283.8	2.62486	1.39224	0.000107215
AHA_2493	A0KL56	Formate hydrogenlyase transcriptional activator	7.35001e-05	3	2	3	3	3	3	26	26	26	26	26	26	26	5528.56	10863	9157.29	31957.8	29949.7	33245.5	8516.29	31717.7	3.72436	1.89699	0.000228769
hybD	A0KL84	Hydrogenase expression/formation protein	0.000904207	1	4	3	1	1	2	8	8	8	8	8	8	8	6744.11	10430.9	10677.8	28952.7	28126	30378.6	9284.26	29152.4	3.13998	1.65076	0.000156517
AHA_2561	A0KLC0	Transcriptional regulator	0.0012365	2	1	1	4	3	3	10	10	10	10	10	10	10	5358.41	1623.86	2140.06	13296.8	12512.5	6350.25	3040.78	10719.8	3.52536	1.81777	0.0366967
AHA_2596	A0KLF5	Uncharacterized protein	0.00027988	4	3	4	5	5	5	5	5	5	5	5	5	5	22770.9	22895.3	22630.4	59038.3	53279.2	54526.8	22765.5	55614.8	2.44294	1.28862	4.75255e-05
AHA_2609	A0KLG7	Oligopeptide ABC transporter, ATP-binding protein OppF	2.28645e-06	3	3	3	3	3	3	19	19	19	19	19	19	19	197921	182869	173217	456454	455780	480895	184669	464376	2.51464	1.33035	1.39538e-05
AHA_2610	A0KLG8	Oligopeptide ABC transporter, ATP-binding protein OppD	8.46876e-06	4	4	4	4	4	4	14	14	14	14	14	14	14	124717	132744	138639	261582	277460	294856	132033	277966	2.10527	1.07401	0.000150889
AHA_2620	A0KLH8	CstA protein	7.37367e-06	1	1	1	5	4	5	6	6	6	6	6	6	6	16346	23089.6	21195.8	56348.7	55994.5	59187.1	20210.5	57176.8	2.82907	1.50033	8.00631e-05
AHA_2674	A0KLN1	Putative membrane protein	0.00110323	1	1	1	1	1	1	1	1	1	1	1	1	1	6062.94	5278.38	5770.22	38288.1	38854.4	38178.7	5703.85	38440.4	6.73938	2.75262	4.83615e-08
AHA_2700	A0KLQ7	Membrane fusion protein (MFP) family protein	0.000730358	2	1	1	3	3	3	15	15	15	15	15	15	15	5065.51	2692.19	3891.86	10642.1	20042.6	19177.3	3883.19	16620.7	4.28016	2.09767	0.0143803
AHA_2708	A0KLR5	Uncharacterized protein	0.0011074	2	1	1	5	4	4	5	5	5	5	5	5	5	32215.8	16194.7	18118.8	57694.5	49444.6	51570	22176.5	52903	2.38555	1.25432	0.00545534
AHA_2709	A0KLR6	O-methyltransferase	8.037e-07	4	4	4	4	4	4	6	6	6	6	6	6	6	194095	219065	206695	573392	567299	572482	206618	571058	2.76383	1.46667	1.04712e-06
carB	A0KLT0	Carbamoyl-phosphate synthase large chain	1.04703e-06	4	4	4	4	4	4	52	52	52	52	52	52	52	345621	366307	368975	744490	729698	769688	360301	747958	2.07593	1.05375	9.58516e-06
AHA_2731	A0KLT8	D-3-phosphoglycerate dehydrogenase	1.02977e-06	4	4	4	4	4	4	16	16	16	16	16	16	16	313605	304152	293835	791290	762312	777184	303864	776928	2.55683	1.35436	1.25696e-06
pgsA	A0KLX6	CDP-diacylglycerol--glycerol-3-phosphate 3-phosphatidyltransferase	8.58584e-05	2	2	2	4	4	4	6	6	6	6	6	6	6	18593.9	16593.1	20443.2	54897.6	54683	57483.4	18543.4	55688	3.00311	1.58646	1.30594e-05
msbA	A0KLY2	Lipid A export ATP-binding/permease protein MsbA	6.10255e-05	4	4	4	4	4	4	22	22	22	22	22	22	22	13955.2	12630.5	9312.35	55263.8	54711.3	57180.4	11966	55718.5	4.65639	2.21921	9.87567e-06
AHA_2808	A0KM12	Uncharacterized protein	0.000335831	2	3	3	4	4	4	5	5	5	5	5	5	5	7018.79	3542.35	4854.01	25169.4	29552.9	27572.1	5138.38	27431.5	5.33854	2.41645	0.000162696
AHA_2809	A0KM13	Putative transporter	0.00103175	2	2	2	3	3	3	10	10	10	10	10	10	10	5837.67	6601.47	7702.79	32983.1	34703.9	32455.9	6713.98	33380.9	4.97186	2.31378	6.69336e-06
dnaA-2	A0KM21	Chromosomal replication initiator protein DnaA	3.72283e-05	4	4	4	4	4	4	10	10	10	10	10	10	10	17816.9	18299.4	17289	36650.5	38088.7	40014.1	17801.8	38251.1	2.14872	1.10348	3.61233e-05
purM	A0KM24	Phosphoribosylformylglycinamidine cyclo-ligase	1.77953e-06	4	4	4	4	4	4	10	10	10	10	10	10	10	79075.2	93208.4	87024.2	323542	324054	332794	86435.9	326797	3.7808	1.91869	1.18801e-06
purN	A0KM25	Phosphoribosylglycinamide formyltransferase	2.95193e-07	5	5	3	6	6	6	5	5	5	5	5	5	5	69637.6	58596.6	63748.2	179955	182729	188750	63994.1	183811	2.87231	1.52221	8.26151e-06
AHA_2827	A0KM30	Topoisomerase DNA binding C4 zinc finger domain protein	0.00643271	2	1	2	4	4	4	11	11	11	11	11	11	11	6982.33	6772.27	7065.69	25173.9	25920.3	22479	6940.1	24524.4	3.53372	1.82119	7.41638e-05
ppk	A0KM32	Polyphosphate kinase	8.20428e-05	3	3	3	3	3	3	39	39	39	39	39	39	39	30958.3	31059.3	29733.2	66486.4	63471.8	65769.1	30583.6	65242.4	2.13325	1.09305	4.20374e-06
mgtE-1	A0KM34	Magnesium transporter MgtE	2.07286e-05	4	4	4	4	4	4	14	14	14	14	14	14	14	39245.4	39036	37893.8	184683	185215	193614	38725.1	187838	4.85055	2.27815	8.83452e-07
AHA_2869	A0KM72	Uncharacterized protein	4.68464e-05	3	3	3	3	3	3	6	6	6	6	6	6	6	21168.1	22614.5	19834.6	47982.8	45016.5	48782.3	21205.7	47260.5	2.22867	1.15618	4.88964e-05
AHA_2909	A0KMB2	Outer membrane protein OprM	0.000256567	3	1	2	3	3	3	8	8	8	8	8	8	8	11849	14940.8	11494.1	27948.9	27418.8	26763.7	12761.3	27377.2	2.14532	1.1012	0.000218485
aheB	A0KMB3	Efflux pump membrane transporter	3.21103e-06	4	3	3	4	4	4	30	30	30	30	30	30	30	17330.6	16692.8	14708.3	59558.8	60382.9	63876.7	16243.9	61272.8	3.77205	1.91535	8.16924e-06
AHA_2945	A0KME8	Ubiquinol oxidase polypeptide I	2.91349e-05	3	3	2	5	5	5	6	6	6	6	6	6	6	50346.4	51177.2	51180.5	419131	435275	444524	50901.4	432977	8.50619	3.08851	8.5352e-07
AHA_2946	A0KME9	Ubiquinol oxidase subunit 2	6.05057e-06	4	6	6	6	6	6	9	9	9	9	9	9	9	28474.8	20527.9	25732.3	196281	194838	198719	24911.7	196613	7.89241	2.98047	3.10697e-07
azu	A0KMF6	Azurin	8.36992e-06	4	4	4	4	4	4	6	6	6	6	6	6	6	144486	164080	165429	408666	417731	439614	157998	422004	2.67094	1.41735	2.06718e-05
AHA_3007	A0KML0	Peptidyl-prolyl cis-trans isomerase	1.18824e-05	3	3	3	4	4	4	4	4	4	4	4	4	4	40998.2	34591.6	37485.7	93107.5	89617.7	94443	37691.9	92389.4	2.45118	1.29347	2.00328e-05
AHA_3022	A0KMM5	Uncharacterized protein	2.84133e-06	2	4	4	4	4	5	5	5	5	5	5	5	5	53988.4	52793.6	36486.9	126696	122102	122829	47756.3	123876	2.59391	1.37513	0.000197631
AHA_3030	A0KMN1	ABC transporter, CydDC cysteine exporter (CydDC-E) family, permease/ATP-binding protein CydC	0.000677689	2	1	1	4	4	4	16	16	16	16	16	16	16	7685.72	3880.42	4330.99	21612.5	21638.8	22289.8	5299.04	21847	4.12282	2.04363	0.000171386
AHA_3062	A0KMR3	Formate dehydrogenase iron-sulfur subunit	0.000441096	3	2	2	5	4	4	4	4	4	4	4	4	4	17198.4	23448.3	8228.08	30880	36957.5	30136.9	16291.6	32658.1	2.0046	1.00332	0.0291451
AHA_3063	A0KMR4	Formate dehydrogenase	1.31099e-05	3	3	3	3	3	3	40	40	40	40	40	40	40	36873.8	42636.1	43360.2	136400	134095	125991	40956.7	132162	3.22688	1.69014	1.72238e-05
AHA_3065	A0KMR6	Cytoplasmic 'private chaperone' of TorD family, probably for assembly of Mo-cofactor in formate dehydrogenase	0.00068607	1	1	1	2	2	2	4	4	4	4	4	4	4	8098.18	12271.9	10896.1	19476.6	26845.3	21611.1	10422.1	22644.4	2.17273	1.11951	0.00822181
AHA_3066	A0KMR7	Iron-sulfur cluster-binding protein	0.00036206	1	1	1	1	1	1	8	8	8	8	8	8	8	36341.4	25566.6	36388.9	129526	141867	134671	32765.6	135355	4.131	2.04649	3.53774e-05
astB	A0KMV4	N-succinylarginine dihydrolase	4.20413e-06	3	3	3	3	3	3	17	17	17	17	17	17	17	220739	222304	221787	522292	517916	587226	221610	542478	2.4479	1.29154	0.000138342
sohB	A0KMV5	Peptidase, S49 (Protease IV) family	0.000703789	3	2	4	4	4	4	13	13	13	13	13	13	13	4263.42	4434.5	3992.56	57169.4	62588.7	64705.6	4230.16	61487.9	14.5356	3.86152	1.41044e-05
agcS-2	A0KMY8	Amino acid carrier protein	3.95462e-06	3	4	4	5	5	5	8	8	8	8	8	8	8	23118.3	19140.9	19881	123276	122486	127345	20713.4	124369	6.00427	2.58599	7.32138e-07
AHA_3155	A0KN03	5'-nucleotidase/2',3'-cyclic phosphodiesterase	0.000631924	3	3	2	3	3	3	23	23	23	23	23	23	23	20531.7	3781.33	4585.34	29642.3	27925.4	29591.8	9632.8	29053.2	3.01607	1.59267	0.0239788
astD	A0KN18	N-succinylglutamate 5-semialdehyde dehydrogenase	4.756e-07	4	4	4	4	4	4	19	19	19	19	19	19	19	225109	220547	222859	762748	749855	760748	222839	757784	3.40059	1.76579	2.31616e-08
AHA_3187	A0KN27	DamX-related protein	0.000193753	4	3	3	5	5	5	17	17	17	17	17	17	17	25925.2	21252.2	11257.4	65321.3	60514.4	65782	19478.3	63872.6	3.27917	1.71333	0.000668072
mrcA	A0KN35	Penicillin-binding protein 1A	7.06952e-06	3	3	3	3	3	3	31	31	31	31	31	31	31	14825.1	11597.2	10943.5	48384.3	51996.5	48334.8	12455.3	49571.8	3.97999	1.99277	2.63904e-05
AHA_3201	A0KN41	Uncharacterized protein	5.00851e-05	2	1	1	3	3	2	3	3	3	3	3	3	3	6096.59	6700.79	7604.88	110095	127879	126041	6800.75	121338	17.8419	4.15719	3.52936e-05
AHA_3202	A0KN42	Uncharacterized protein	0.000573885	5	6	6	6	6	6	11	11	11	11	11	11	11	216627	14962.2	8014.15	633478	674909	596912	79867.7	635100	7.9519	2.9913	0.00152383
lnt	A0KN85	Apolipoprotein N-acyltransferase	0.000342663	1	1	1	3	3	3	10	10	10	10	10	10	10	891.759	4912.34	6877.72	32813.5	33680.2	36580.8	4227.27	34358.2	8.12774	3.02285	0.000136546
rlpB	A0KN88	LPS-assembly lipoprotein LptE	0.000502099	2	3	2	4	4	4	5	5	5	5	5	5	5	12755.3	13149.3	13947.1	29276.5	60371.6	42471.1	13283.9	44039.7	3.31527	1.72913	0.0270097
mrdB	A0KN95	Peptidoglycan glycosyltransferase MrdB	3.60214e-05	1	2	1	4	4	4	5	5	5	5	5	5	5	15876.3	6590.74	5143	25090.8	27989.6	33970	9203.34	29016.8	3.15286	1.65666	0.00964733
mscL	A0KNB2	Large-conductance mechanosensitive channel	3.69888e-06	4	4	3	4	5	5	4	4	4	4	4	4	4	43080	12333.1	29040.6	84495.1	78106	78387.2	28151.2	80329.4	2.8535	1.51273	0.00463379
AHA_3284	A0KNC4	Succinyl-CoA synthetase, alpha subunit	6.4031e-07	3	3	3	3	3	3	16	16	16	16	16	16	16	178080	172903	171277	432210	421494	438294	174087	430666	2.47386	1.30676	1.1072e-06
AHA_3291	A0KND1	DNA-binding response regulator	6.24095e-05	1	1	1	3	3	3	10	10	10	10	10	10	10	3989.78	11523.6	4377.45	23840.4	22144.4	23850.8	6630.28	23278.5	3.51094	1.81186	0.00269681
secG	A0KNE6	Protein-export membrane protein SecG	4.87565e-07	2	2	2	5	5	5	3	3	3	3	3	3	3	11419	17654	18616.6	71427	67333.2	78020.3	15896.5	72260.2	4.54565	2.18449	0.000125948
hflB	A0KNF0	ATP-dependent zinc metalloprotease FtsH	2.61864e-06	3	3	3	3	3	3	38	38	38	38	38	38	38	148241	150742	142739	461532	366463	388531	147240	405509	2.75406	1.46156	0.000858344
AHA_3330	A0KNG8	Tonin	0.000335136	2	1	2	3	3	3	2	2	2	2	2	2	2	25148.9	41818.8	24729.4	75809.4	76598.3	90476.8	30565.7	80961.5	2.64877	1.40532	0.00239647
glyA	A0KNH4	Serine hydroxymethyltransferase	1.94396e-09	5	5	5	5	5	5	22	22	22	22	22	22	22	3.60216e+06	3.73666e+06	3.66868e+06	10716943	11005039	10274118	3.66917e+06	1.06654e+07	2.90675	1.53941	5.42568e-06
gap-1	A0KNJ9	Glyceraldehyde-3-phosphate dehydrogenase	3.56409e-07	5	5	5	5	5	5	18	18	18	18	18	18	18	187596	188988	199482	837842	871053	961218	192022	890038	4.63508	2.21259	4.6741e-05
AHA_3362	A0KNK0	General negative regulator of transcription subunit 1	8.38676e-06	2	2	2	4	4	4	6	6	6	6	6	6	6	9711.06	9494.93	9640.55	101522	95887.5	92666.5	9615.51	96691.9	10.0558	3.32996	4.65835e-06
AHA_3367	A0KNK5	Methyl-accepting chemotaxis protein	3.91366e-06	3	3	3	3	3	3	28	28	28	28	28	28	28	11757.5	11928.4	12687.6	81675.1	84790.7	83507.3	12124.5	83324.4	6.8724	2.78081	1.8846e-07
AHA_3371	A0KNK9	Sulfite reductase [NADPH] flavoprotein alpha-component	5.88659e-05	3	4	5	6	6	6	17	17	17	17	17	17	17	20842.8	26919.5	13223.2	89149.8	83570.6	84013.9	20328.5	85578.1	4.20976	2.07374	0.000114872
cysI	A0KNL0	Sulfite reductase [NADPH] hemoprotein beta-component	1.23094e-05	5	4	4	5	5	5	26	26	26	26	26	26	26	58278.3	78348.4	66955.7	294951	272301	289595	67860.8	285616	4.20885	2.07343	1.70925e-05
cysH	A0KNL1	Phosphoadenosine phosphosulfate reductase	1.41594e-05	3	2	3	3	3	3	8	8	8	8	8	8	8	31259.9	38949.9	55155.8	143985	121450	133150	41788.6	132862	3.17938	1.66874	0.000685702
AHA_3406	A0KNP4	Kinase, pfkB family	3.2885e-06	4	4	5	6	6	6	6	6	6	6	6	6	6	77438.9	102558	97277	228322	230613	286643	92424.5	248526	2.68896	1.42705	0.00161008
AHA_3449	A0KNT2	Opacity-associated protein A	2.35576e-05	4	4	4	4	4	4	11	11	11	11	11	11	11	32359.6	30165.6	27123.3	74828.6	83102.4	77986.2	29882.8	78639.1	2.63158	1.39593	6.83757e-05
AHA_3450	A0KNT3	Conserved domain protein	1.04703e-06	5	5	5	5	5	5	4	4	4	4	4	4	4	583786	638781	688513	1.52036e+06	1.54518e+06	1.62441e+06	637027	1.56332e+06	2.45408	1.29518	2.89674e-05
AHA_3468	A0KNU3	Uncharacterized protein	0.000350737	3	4	4	6	6	5	6	6	6	6	6	6	6	19032.9	24112.1	26299.6	51090.6	49007.1	49499.9	23148.2	49865.9	2.1542	1.10715	0.000284195
AHA_3508	A0KNY1	Membrane-fusion protein	0.000880743	3	3	3	3	3	3	12	12	12	12	12	12	12	27008.6	25023.9	28776.3	53460.2	55021.5	53437.3	26936.3	53973	2.00373	1.00269	2.32859e-05
mrcB	A0KNZ9	Penicillin-binding protein 1B	0.000649247	3	3	3	3	3	3	26	26	26	26	26	26	26	4700	4553.32	5768.8	28639.2	27863.2	28215	5007.38	28239.2	5.63951	2.49557	7.9795e-07
cysN	A0KP35	Sulfate adenylyltransferase subunit 1	3.13433e-05	5	3	4	5	5	5	25	25	25	25	25	25	25	37646.6	34602.6	41969.3	194787	202118	204957	38072.8	200620	5.26939	2.39764	1.61862e-06
cysD	A0KP36	Sulfate adenylyltransferase subunit 2	1.96229e-05	4	3	4	6	6	6	11	11	11	11	11	11	11	31905.3	23790.3	29943.1	158743	146856	144723	28546.2	150107	5.25839	2.39462	1.69775e-05
AHA_3569	A0KP38	Membrane protease subunits	0.000238256	2	3	3	3	3	3	14	14	14	14	14	14	14	5965.26	6505.98	5185.9	73917.4	70410.8	73402.9	5885.71	72577	12.331	3.62422	5.45151e-07
putP	A0KP52	Sodium/proline symporter	0.000299981	1	1	2	3	3	3	8	8	8	8	8	8	8	5260.69	9268.47	5208.03	81107.5	76387.4	82112	6579.06	79868.9	12.1399	3.60168	5.00919e-06
glgX-2	A0KP84	Glycogen debranching enzyme GlgX	3.51929e-08	3	3	3	3	3	4	26	26	26	26	26	26	26	36238.5	33572.7	33890.9	71095.8	69667	71521.6	34567.3	70761.5	2.04706	1.03355	3.62713e-06
pal	A0KP92	Peptidoglycan-associated protein	3.85703e-07	3	4	4	4	4	4	7	7	7	7	7	7	7	159916	117136	116647	748433	751667	749892	131233	749997	5.71501	2.51476	1.74036e-06
tolA	A0KP94	Protein TolA	0.000856002	1	1	1	3	3	3	7	7	7	7	7	7	7	2018.21	2057.67	1092.68	12100.5	9659.07	6725.67	1722.85	9495.09	5.51125	2.46238	0.00803055
tolQ	A0KP96	Tol-Pal system protein TolQ	1.88501e-05	3	3	3	4	4	4	6	6	6	6	6	6	6	81869.1	86061.6	89075.8	228508	259334	284960	85668.8	257600	3.00693	1.58829	0.00047382
cydB-2	A0KPA0	Cytochrome d ubiquinol oxidase, subunit II	8.02646e-05	2	2	2	2	2	2	2	2	2	2	2	2	2	28265.6	31882.7	32112.7	124165	125869	120889	30753.7	123641	4.02037	2.00733	1.09284e-06
cydA	A0KPA1	Cytochrome d ubiquinol oxidase, subunit I	9.9137e-06	3	3	3	4	4	4	16	16	16	16	16	16	16	35358.6	43153.1	45216.5	142083	134736	122472	41242.8	133097	3.22716	1.69027	0.00014207
AHA_3652	A0KPA7	Uncharacterized protein	6.36511e-07	3	3	3	3	3	3	8	8	8	8	8	8	8	79246.7	85630.2	81536.6	190487	186583	199049	82137.8	192040	2.33802	1.22529	1.18302e-05
AHA_3653	A0KPA8	Transporter	2.92279e-06	3	3	3	4	4	4	6	6	6	6	6	6	6	136934	140429	138356	560458	548109	572874	138573	560480	4.04466	2.01602	5.1374e-07
AHA_3697	A0KPF0	Proline-rich antigen	0.000433065	1	2	1	3	3	3	5	5	5	5	5	5	5	15481.5	9188.7	12938.9	79480.2	77591.2	82872.5	12536.4	79981.3	6.37994	2.67354	9.43323e-06
AHA_3719	A0KPG6	Transporter, betaine/carnitine/choline transporter (BCCT) family	0.000157487	1	1	1	2	2	2	2	2	2	2	2	2	2	13301.5	13149.6	13509.9	41252.8	40033.3	40388.8	13320.3	40558.3	3.04484	1.60637	2.1954e-07
AHA_3753	A0KPK0	LysR-family transcriptional regulator	0.000314733	1	1	1	3	3	3	7	7	7	7	7	7	7	6202.02	11996.4	11242.3	38289	35881.2	37532.3	9813.57	37234.2	3.79415	1.92378	0.000149267
AHA_3772	A0KPL9	Phosphate transporter	0.000292274	1	2	1	3	3	3	3	3	3	3	3	3	3	12625	8978.11	9166.47	41498.1	38140.7	27886.5	10256.5	35841.7	3.49453	1.8051	0.00387581
AHA_3794	A0KPP1	Uncharacterized protein	0.000153471	3	3	3	3	3	3	6	6	6	6	6	6	6	24964.8	29013.4	27590.6	92158.9	92601.2	95784.4	27189.6	93514.8	3.43936	1.78214	2.26801e-06
AHA_3795	A0KPP2	Paraquat-inducible protein B	5.6598e-05	4	4	3	5	5	5	22	22	22	22	22	22	22	4650.87	5312.36	6417.9	178230	189552	192926	5460.38	186903	34.2289	5.09714	2.20929e-06
treC	A0KPR5	Alpha,alpha-phosphotrehalase	2.41963e-08	4	4	4	4	4	4	25	25	25	25	25	25	25	677690	690748	674588	2.0129e+06	2.01931e+06	2.05683e+06	681009	2.02968e+06	2.9804	1.57551	8.15835e-08
treP	A0KPR6	Pts system, trehalose-specific iibc component	1.25252e-06	3	3	3	3	3	3	11	11	11	11	11	11	11	30779.6	28428.1	38603.5	788798	842145	799552	32603.7	810165	24.8488	4.63511	1.23558e-06
acnB	A0KPU4	Aconitate hydratase B	1.26611e-08	4	4	4	4	4	4	67	67	67	67	67	67	67	1.25277e+06	1333239	1.34653e+06	5.91134e+06	6.07809e+06	6.12778e+06	1.31085e+06	6.03907e+06	4.607	2.20383	3.16951e-07
AHA_3859	A0KPU7	Hemolysin secretion protein	0.000419831	3	3	3	5	5	5	16	16	16	16	16	16	16	5092.69	4717.87	3450.65	24473.3	26937.3	28251.8	4420.4	26554.1	6.00718	2.58669	5.31881e-05
ftsQ	A0KPX0	Cell division protein FtsQ	6.09874e-05	3	2	3	3	3	3	9	9	9	9	9	9	9	17578.8	9320.31	13033.8	42746.5	40486.3	44378.3	13311	42537	3.19564	1.6761	0.000379322
AHA_3898	A0KPY6	Secreted protein	6.91298e-06	3	4	4	4	4	4	7	7	7	7	7	7	7	19641	26440.6	22099.4	94423.5	94383.9	98848.6	22727	95885.3	4.21901	2.07691	7.85354e-06
AHA_3901	A0KPY9	Ubiquinol--cytochrome c reductase, cytochrome c1	1.59996e-05	2	3	1	6	5	5	9	9	9	9	9	9	9	4128.92	3629.7	5375.42	115256	151307	111045	4378.01	125870	28.7504	4.84551	0.000684942
petB	A0KPZ0	Cytochrome b	1.14569e-05	1	1	1	4	5	5	7	7	7	7	7	7	7	10162	11648.8	13067.7	114303	103756	110210	11626.2	109423	9.4118	3.23447	6.68191e-06
petA	A0KPZ1	Ubiquinol-cytochrome c reductase iron-sulfur subunit	4.56712e-07	6	6	6	6	6	6	13	13	13	13	13	13	13	936838	978782	922114	1.98165e+06	1.82572e+06	1.95149e+06	945912	1.91962e+06	2.02938	1.02104	4.32411e-05
zapE	A0KPZ4	Cell division protein ZapE	0.000342756	3	3	3	3	3	3	11	11	11	11	11	11	11	19813.6	16474.8	16140.4	63958.5	64972.5	66230.9	17476.3	65054	3.72242	1.89624	3.8036e-06
AHA_3907	A0KPZ5	Uncharacterized protein	4.42717e-06	4	4	4	4	5	5	6	6	6	6	6	6	6	97099.4	109485	75886.5	583043	572069	605573	94156.9	586895	6.23316	2.63996	3.79043e-06
lptC	A0KQ14	Lipopolysaccharide export system protein LptC	5.88113e-05	4	4	4	4	4	4	7	7	7	7	7	7	7	26586.9	24426	25699.6	49749.3	51692.6	57331.8	25570.8	52924.6	2.06972	1.04944	0.00031595
AHA_3931	A0KQ19	Mce family protein	4.64361e-06	3	3	3	3	3	3	5	5	5	5	5	5	5	112822	110322	111712	330840	311201	341839	111618	327960	2.93823	1.55495	1.7688e-05
AHA_3938	A0KQ26	Uncharacterized protein	0.000355826	2	1	2	3	3	3	43	43	43	43	43	43	43	2816.44	7431.8	2664.53	16671.3	13983.7	13874.1	4304.26	14843	3.44846	1.78595	0.00435194
metF	A0KQ32	Methylenetetrahydrofolate reductase	0.000112748	3	3	3	3	3	3	15	15	15	15	15	15	15	24206.7	20260.6	15741.6	67557.2	64185.7	66901.6	20069.7	66214.9	3.29925	1.72214	6.4266e-05
AHA_3961	A0KQ44	Uncharacterized protein	0.0011338	1	2	1	1	1	1	3	3	3	3	3	3	3	2833.63	1855.95	1661.63	4927.06	3906.28	4128.93	2117.07	4320.75	2.04091	1.02921	0.00988297
AHA_3968	A0KQ51	Uncharacterized protein	4.34589e-08	4	4	4	4	4	4	2	2	2	2	2	2	2	104378	106682	105995	257479	242410	235011	105685	244967	2.31789	1.21281	3.06358e-05
AHA_4006	A0KQ89	PTS-dependent dihydroxyacetone kinase, phosphotransferase subunit DhaM	4.93095e-05	2	2	2	2	2	2	5	5	5	5	5	5	5	83768.4	80183.9	59456.1	151028	176370	182250	74469.4	169883	2.28124	1.18982	0.00144915
rpsL	A0KQ98	30S ribosomal protein S12	1.76569e-09	3	3	3	3	3	3	8	8	8	8	8	8	8	2.08253e+06	2.18907e+06	2424698	4699276	4.84173e+06	4.81448e+06	2.2321e+06	4.78516e+06	2.1438	1.10017	2.05086e-05
secE	A0KQB1	Protein translocase subunit SecE	0.00253671	1	1	1	1	1	1	1	1	1	1	1	1	1	148299	128414	138187	716821	862046	900354	138300	826407	5.97547	2.57905	0.00025536
AHA_4048	A0KQC2	Cytochrome c-type protein	4.23415e-05	2	3	4	4	4	4	9	9	9	9	9	9	9	7278.11	227.147	11836.8	21786.2	23392.4	23000.4	6447.36	22726.3	3.5249	1.81758	0.0088285
AHA_4072	A0KQE6	Polyphenol oxidase	3.46304e-05	2	2	2	2	2	2	4	4	4	4	4	4	4	27512.5	26474.5	22504.3	108708	101464	109042	25497.1	106405	4.1732	2.06115	9.88847e-06
pntB	A0KQF3	NAD(P) transhydrogenase subunit beta	6.48978e-07	3	3	3	3	3	3	10	10	10	10	10	10	10	53509	82758.2	78805.4	440737	453683	439731	71690.8	444717	6.20326	2.63303	3.34315e-06
uppP	A0KQI1	Undecaprenyl-diphosphatase	0.00217219	1	1	1	1	1	1	2	2	2	2	2	2	2	2965.38	3863.26	2410.09	12748.6	13924.3	12514.7	3079.58	13062.6	4.24167	2.08463	8.04546e-05
nirB-2	A0KQJ1	Nitrite reductase [NAD(P)H], large subunit	2.75801e-07	3	3	3	3	3	3	43	43	43	43	43	43	43	20760.3	17346.2	22095	71506.3	73187.6	72326.9	20067.2	72340.2	3.6049	1.84996	3.99234e-06
AHA_4170	A0KQP2	Glycosyl transferase, family 8	5.44419e-05	1	1	1	1	1	1	1	1	1	1	1	1	1	36410.3	44034.8	49064.1	124039	128850	123150	43169.7	125346	2.90357	1.53783	3.59483e-05
ccoG	A0KQU0	Cytochrome c oxidase accessory protein CcoG	0.00123892	2	1	1	4	4	5	9	9	9	9	9	9	9	4383.69	3469.82	2778.86	24389.4	33556.1	26349.4	3544.12	28098.3	7.92815	2.98698	0.00096512
AHA_4228	A0KQU9	Putative heptosyltransferase III	1.77246e-05	3	2	3	3	3	3	5	5	5	5	5	5	5	53081.6	27286.1	37622.5	110781	121695	120444	39330.1	117640	2.9911	1.58068	0.000687633
kbl	A0KQV5	2-amino-3-ketobutyrate coenzyme A ligase	4.62385e-10	5	5	5	5	5	5	17	17	17	17	17	17	17	683862	706863	732906	1.80651e+06	1.87654e+06	1.93507e+06	707877	1.8727e+06	2.64552	1.40355	8.09144e-06
AHA_4236	A0KQV7	Cytochrome c5	3.04663e-06	5	5	5	5	5	5	7	7	7	7	7	7	7	145313	141673	152568	507755	491351	516675	146518	505260	3.44845	1.78595	1.53737e-06
atpC	A0KQX7	ATP synthase epsilon chain	6.9306e-08	8	8	8	8	8	8	8	8	8	8	8	8	8	376286	391717	383593	1.00928e+06	1.03089e+06	1.01067e+06	383865	1.01695e+06	2.64923	1.40557	1.75771e-07
atpH	A0KQY1	ATP synthase subunit delta	3.30046e-08	5	5	5	5	5	5	10	10	10	10	10	10	10	1.10275e+06	1.1186e+06	1.15525e+06	2735923	2.66472e+06	2.78187e+06	1.12553e+06	2.7275e+06	2.4233	1.27697	1.78703e-06
atpF	A0KQY2	ATP synthase subunit b	1.65549e-06	7	5	6	7	7	7	13	13	13	13	13	13	13	30792.6	27370.6	27716.8	278597	283568	293305	28626.7	285156	9.96122	3.31632	5.44329e-07
atpE	A0KQY3	ATP synthase subunit c	1.79623e-07	1	2	2	2	2	2	2	2	2	2	2	2	2	175656	88934.8	125064	2358214	2.27637e+06	2.08601e+06	129885	2.2402e+06	17.2476	4.10832	1.52343e-05
yidC	A0KQZ7	Membrane protein insertase YidC	2.82778e-06	4	3	3	4	4	4	26	26	26	26	26	26	26	43651.9	35624.6	39204.1	256604	267170	277043	39493.5	266939	6.75907	2.75682	3.60771e-06
rpmH	A0KR00	50S ribosomal protein L34	6.92529e-07	1	1	1	1	1	1	2	2	2	2	2	2	2	1.06135e+06	1.20793e+06	1.21935e+06	2.86316e+06	2.83965e+06	3011942	1.16288e+06	2.90492e+06	2.49805	1.3208	1.94535e-05
AHA_0022	A0KR20	RND transporter, hydrophobe/amphiphile efflux-1 (HAE1) family, MFP subunit	7.06952e-06	3	3	3	3	3	3	15	15	15	15	15	15	15	68581.9	74181.3	73114.1	229488	233165	248396	71959.1	237016	3.29376	1.71974	1.06433e-05
AHA_2263	A0KKI6	Paraquat-inducible protein B	0.000968631	3	3	3	3	3	3	32	32	32	32	32	32	32	6028.52	3616.71	4976.88	15299.5	17266.2	16860.6	4874.04	16475.5	3.38025	1.75713	0.000227856
AHA_2430	A0KKZ4	Transporter, divalent anion:Na+ symporter (DASS) family	0.00164149	2	2	2	2	2	2	1	1	1	1	1	1	1	3153.58	3456.88	2884.72	57137.8	56446	52752.8	3165.06	55445.5	17.518	4.13077	2.82539e-06
pntA	A0KQF4	NAD(P) transhydrogenase subunit alpha	1.50596e-07														72994	69996.1	57191.2	342734	344199	367579	66727.1	351504	5.26778	2.3972	7.0556e-06
AHA_0007	A0KEA5	16 kDa heat shock protein A	1.4713e-07	4	4	4	4	4	4	9	9	9	9	9	9	9	2.49735e+06	2.75827e+06	2.73621e+06	896365	870792	913494	2.66394e+06	893550	0.335424	-1.57594	3.06097e-05
AHA_0008	A0KEA7	16 kDa heat shock protein A	5.60226e-08	6	6	6	6	6	6	10	10	10	10	10	10	10	469835	495795	473648	151361	145933	141218	479760	146171	0.304675	-1.71466	2.6475e-06
fabV	A0KEB7	Enoyl-[acyl-carrier-protein] reductase [NADH]	2.69763e-05	1	1	1	3	3	1	7	7	7	7	7	7	7	34068	31250.6	34682.8	10630.6	11220.3	11363	33333.8	11071.3	0.332135	-1.59016	3.27318e-05
AHA_0055	A0KEC0	Uncharacterized protein	1.87978e-05	5	5	4	6	6	6	8	8	8	8	8	8	8	75416.1	57288.1	93357.9	32921.9	30802.3	28396.5	75354	30706.9	0.407502	-1.29512	0.0131116
AHA_0044	A0KEC8	Sensory box/GGDEF family protein, putative	0.000672211	2	3	3	5	5	5	8	8	8	8	8	8	8	264658	226796	247616	96202.8	100346	93103	246356	96550.7	0.391915	-1.35139	0.000177345
kdpB	A0KED4	Potassium-transporting ATPase ATP-binding subunit	3.23994e-05	1	1	1	2	1	1	6	6	6	6	6	6	6	819292	1.07803e+06	1.03015e+06	291494	547303	588791	975825	475863	0.487652	-1.03608	0.015001
purE-1	A0KEE2	N5-carboxyaminoimidazole ribonucleotide mutase	1.62776e-05	3	3	3	3	3	3	6	6	6	6	6	6	6	441329	416331	413697	80162	73964	76342.8	423786	76822.9	0.181278	-2.46373	2.68951e-06
AHA_0071	A0KEE4	Uncharacterized protein	1.15678e-05	3	3	3	3	4	3	5	5	5	5	5	5	5	198574	226564	222858	48974.6	46623.2	41205.9	215999	45601.2	0.211118	-2.24388	4.73512e-05
AHA_0113	A0KEI5	Leu/Ile/Val-binding protein	0.000948057	3	3	3	3	3	3	15	15	15	15	15	15	15	55977.4	58138.2	43848.9	16624.1	17101	16351	52654.8	16692	0.317009	-1.65741	0.00127632
AHA_0115	A0KEI7	Maltose-6'-phosphate glucosidase	0.000137964	4	3	4	5	4	3	13	13	13	13	13	13	13	20862.9	33262.1	31614.6	12026	15132.7	13012.1	28579.9	13390.3	0.468521	-1.09381	0.0190567
AHA_0197	A0KER5	Carbonic anhydrase, family 3	1.8864e-05	3	3	2	2	2	2	2	2	2	2	2	2	2	36765.8	35955.4	52197	18646.2	18363.2	19839.1	41639.4	18949.5	0.455086	-1.13579	0.0128634
AHA_0245	A0KEV7	Omega-amino acid--pyruvate aminotransferase	0.00106915	3	4	3	4	3	3	11	11	11	11	11	11	11	13004.2	19642.6	12805.6	6113.35	5504.88	5781.02	15150.8	5799.75	0.382802	-1.38533	0.0142652
def-1	A0KEX0	Peptide deformylase	1.34216e-07	4	4	4	4	4	4	9	9	9	9	9	9	9	555430	608970	580684	204886	209837	222326	581694	212350	0.365054	-1.45382	2.25306e-05
aroK-1	A0KEZ9	Gluconokinase	2.94903e-06	4	4	4	4	4	4	11	11	11	11	11	11	11	156379	177284	178388	57097.5	56904.8	56188.2	170683	56730.2	0.332371	-1.58914	9.13422e-05
edd	A0KF00	Phosphogluconate dehydratase	2.75363e-09	3	3	3	3	3	3	24	24	24	24	24	24	24	1.12926e+06	1.46334e+06	1.61101e+06	291748	292213	217730	1.40121e+06	267230	0.190715	-2.39051	0.00142919
eda	A0KF01	2-dehydro-3-deoxyphosphogluconate aldolase/4-hydroxy-2-oxoglutarate aldolase	5.46469e-09	5	5	5	5	5	5	9	9	9	9	9	9	9	981353	1.04945e+06	1.23246e+06	172062	170184	182944	1.08775e+06	175064	0.160941	-2.6354	0.00026279
hutI	A0KF84	Imidazolonepropionase	1.08824e-05	3	3	3	3	3	4	15	15	15	15	15	15	15	173510	190894	191544	56321.5	54796.8	60256.9	185316	57125.1	0.308257	-1.69779	3.08216e-05
hutG	A0KF85	Formimidoylglutamase	8.66765e-05	5	4	4	3	4	4	6	6	6	6	6	6	6	117653	130624	134960	31594.6	29507.9	29884.5	127746	30329	0.237417	-2.0745	4.92219e-05
hutU	A0KF86	Urocanate hydratase	7.40684e-07	3	3	3	3	3	3	27	27	27	27	27	27	27	1.96861e+06	2.09855e+06	1963166	332308	319289	342513	2.01011e+06	331370	0.164852	-2.60076	3.01675e-06
AHA_0435	A0KFE2	Sensory transduction protein kinase	5.53237e-06	1	1	1	1	1	1	11	11	11	11	11	11	11	201182	189620	186313	72172.9	70382.9	81300.1	192372	74618.6	0.387888	-1.36629	3.09734e-05
AHA_0461	A0KFG8	TonB-dependent siderophore receptor	6.22758e-05	3	3	3	3	3	3	11	11	11	11	11	11	11	47061.9	48967.6	42351.3	12625.9	12046.5	13542.2	46127	12738.2	0.276155	-1.85645	7.75331e-05
hemD	A0KFH5	Uroporphyrinogen-III synthase	0.000591714	1	1	1	2	2	1	4	4	4	4	4	4	4	194091	183153	198863	85750.7	80367.7	91665.1	192035	85927.8	0.447459	-1.16017	4.83524e-05
AHA_0481	A0KFI8	Glutamine amidotransferase, class I	0.000223674	4	4	4	4	4	3	6	6	6	6	6	6	6	95947.1	115060	124232	24977.1	24074.4	22821.7	111747	23957.7	0.214393	-2.22167	0.000463886
AHA_0501	A0KFK8	Dipeptidase	8.99587e-08	3	3	3	3	3	3	17	17	17	17	17	17	17	24062	24648.4	21736.4	7975.26	8463.08	6399.9	23482.3	7612.75	0.324191	-1.62508	0.000127334
argC	A0KFV0	N-acetyl-gamma-glutamyl-phosphate reductase	0.00036722	4	4	4	2	2	1	8	8	8	8	8	8	8	373790	375434	371869	27152	19036.7	30851.8	373698	25680.2	0.0687191	-3.86314	7.16047e-08
argB	A0KFV1	Acetylglutamate kinase	6.82998e-08	3	3	3	2	3	3	6	6	6	6	6	6	6	762186	739431	777131	53584.3	50973.7	53453.5	759583	52670.5	0.0693414	-3.85014	3.50355e-07
argF-1	A0KFV2	Ornithine carbamoyltransferase	1.85342e-05	3	3	3	3	2	3	6	6	6	6	6	6	6	171309	165533	162866	16314.2	22203.7	19134.7	166569	19217.5	0.115372	-3.11563	1.05152e-06
argG	A0KFV3	Argininosuccinate synthase	4.89555e-07	5	5	5	5	5	5	21	21	21	21	21	21	21	1.67033e+06	1.70896e+06	1.74564e+06	225577	244296	262327	1.70831e+06	244067	0.14287	-2.80722	4.46287e-07
argH	A0KFV4	Argininosuccinate lyase	3.76031e-06	6	6	6	4	5	5	14	14	14	14	14	14	14	157798	164514	165858	26398.7	32783.8	31299.9	162723	30160.8	0.18535	-2.43167	1.91126e-06
AHA_0627	A0KFY4	Uncharacterized protein	0.00216012	3	2	2	1	2	1	3	3	3	3	3	3	3	59990	63205.2	66466.1	12164.8	17157.7	15561.9	63220.4	14961.4	0.236655	-2.07914	3.49036e-05
AHA_0628	A0KFY5	Pullulanase	4.46436e-05	4	4	3	4	4	4	47	47	47	47	47	47	47	40780	38058	34159.3	4796.98	6155.91	4629.89	37665.7	5194.26	0.137904	-2.85826	8.11102e-05
AHA_0642	A0KFZ9	Glycerate kinase 2	6.43186e-06	3	3	3	3	3	3	13	13	13	13	13	13	13	130496	138948	137524	8941.9	20544.4	18442.7	135656	15976.3	0.117771	-3.08594	1.10938e-05
AHA_0655	A0KG12	Arginine ABC transporter, ATP-binding protein	5.11196e-05	3	3	3	3	3	3	9	9	9	9	9	9	9	66649.6	68325.9	65377.4	13478.8	13063.5	12820.6	66784.3	13120.9	0.196467	-2.34764	4.23649e-07
AHA_0656	A0KG13	Arginine ABC transporter, periplasmic arginine-binding protein ArtI	1.22924e-05	5	5	5	4	4	4	7	7	7	7	7	7	7	102414	108474	104709	17635.8	20083.9	18827.6	105199	18849.1	0.179176	-2.48055	1.4095e-06
AHA_0722	A0KG79	Long-chain-fatty-acid--CoA ligase homolog	2.47155e-05	4	4	4	4	4	4	17	17	17	17	17	17	17	77498.6	74464.2	74751.8	21750.4	20826.2	21639	75571.5	21405.2	0.283245	-1.81988	7.23746e-07
xenB	A0KG92	Xenobiotic reductase B	3.778e-07	5	5	5	5	5	5	12	12	12	12	12	12	12	940596	945815	910773	109075	101513	101920	932395	104169	0.111722	-3.16201	1.99551e-07
AHA_0794	A0KGE6	RNA polymerase sigma factor	7.16437e-05	5	5	5	5	5	5	8	8	8	8	8	8	8	105440	100881	95377	43574.5	42677.9	45089.4	100566	43780.6	0.435343	-1.19978	4.54604e-05
dnaG	A0KGI6	DNA primase	7.82888e-06	3	3	3	3	3	3	17	17	17	17	17	17	17	116549	130429	147441	34654.1	31320.5	36864.7	131473	34279.8	0.260737	-1.93934	0.00043106
aspA	A0KGK7	Aspartate ammonia-lyase	1.73334e-08	5	5	5	5	5	5	22	22	22	22	22	22	22	1.64547e+06	1.74581e+06	1.75048e+06	464322	468321	457406	1.71392e+06	463350	0.270345	-1.88713	3.41725e-06
AHA_0872	A0KGL9	PhoH family protein	2.1833e-06	5	5	5	5	5	5	21	21	21	21	21	21	21	385448	403990	393940	147353	144377	154226	394460	148652	0.376849	-1.40794	2.26796e-06
AHA_0890	A0KGN7	Phosphate acetyltransferase	1.44087e-09	5	5	5	5	5	5	48	48	48	48	48	48	48	3.97617e+06	3594568	3670035	1329632	1.32583e+06	1.25462e+06	3.74692e+06	1.30336e+06	0.347848	-1.52347	3.34389e-05
ackA-1	A0KGN8	Acetate kinase	6.89821e-09	6	6	6	6	6	6	21	21	21	21	21	21	21	4.52263e+06	5.05264e+06	4978251	1.32322e+06	1.26087e+06	1.30642e+06	4.85117e+06	1.29684e+06	0.267325	-1.90334	2.86208e-05
AHA_0893	A0KGP0	YfbU domain protein	1.70286e-07	4	3	3	4	4	3	8	8	8	8	8	8	8	262019	291917	278262	112382	115566	121913	277400	116620	0.420405	-1.25015	5.98682e-05
AHA_0907	A0KGQ4	Uncharacterized protein	0.000578288	3	3	3	3	3	2	3	3	3	3	3	3	3	58273.4	59048.2	59603.6	8232.31	8780.52	12861.1	58975.1	9957.98	0.168851	-2.56618	5.37308e-06
AHA_0941	A0KGT7	Protein ApaG	0.00179079	2	2	3	2	3	3	1	1	1	1	1	1	1	27598	33297.9	31229.8	15584.8	14355.4	15231.3	30708.6	15057.2	0.490324	-1.02819	0.000783053
AHA_0966	A0KGW2	ABC-type hemin transport system, periplasmic component	0.00287359	2	3	2	2	2	1	7	7	7	7	7	7	7	39318.1	40920.3	43411.7	5523	5325.35	4688.11	41216.7	5178.82	0.125649	-2.99253	7.75263e-06
AHA_0968	A0KGW4	HutZ protein	1.73003e-06	5	5	5	5	5	5	6	6	6	6	6	6	6	148088	139074	144498	32563.7	29065.4	32195	143886	31274.7	0.217357	-2.20186	2.43519e-06
AHA_0998	A0KGZ4	Uncharacterized protein	3.68222e-05	1	1	1	1	1	2	1	1	1	1	1	1	1	206365	218729	217560	93920.4	65895.7	17366.7	214218	59060.9	0.275705	-1.8588	0.00239918
AHA_1005	A0KH01	Tetratricopeptide repeat domain protein	0.000904213	1	3	3	1	1	1	6	6	6	6	6	6	6	79518.6	38806.4	71113.9	3813.15	5038.57	4750.15	63146.3	4533.96	0.0718008	-3.79986	0.00916403
yegQ	A0KH13	Peptidase, U32 family	5.1183e-08	6	6	6	6	6	6	23	23	23	23	23	23	23	1.37393e+06	1.52468e+06	1.54141e+06	506881	504433	496856	1.48001e+06	502723	0.339676	-1.55777	5.2221e-05
AHA_1047	A0KH39	Uncharacterized protein	0.000475434	1	1	1	1	1	1	4	4	4	4	4	4	4	24730.4	45457.9	40307.4	17099.3	16631.6	17768.7	36831.9	17166.5	0.466077	-1.10136	0.0344554
AHA_1084	A0KH76	Helix-turn-helix domain protein	2.96595e-05	2	1	1	2	2	3	3	3	3	3	3	3	3	100844	158929	158755	60989.3	57948.7	36941.5	139510	51959.8	0.372446	-1.4249	0.0135042
AHA_1110	A0KHA1	DPS family protein	2.27473e-09	4	4	4	4	4	4	11	11	11	11	11	11	11	6953418	6430726	6.73467e+06	1.03515e+06	994116	1.02201e+06	6.70627e+06	1.01709e+06	0.151663	-2.72106	3.04568e-06
AHA_1129	A0KHB9	UPF0234 protein AHA_1129	2.65143e-07	6	5	6	6	6	6	17	17	17	17	17	17	17	261548	253267	265606	125026	128656	133487	260140	129056	0.496102	-1.01129	7.42657e-06
AHA_1169	A0KHF9	UPF0325 protein AHA_1169	2.10057e-06	5	5	5	5	5	5	9	9	9	9	9	9	9	259399	249315	234487	110310	108148	113692	247733	110717	0.446918	-1.16192	5.04068e-05
uppS	A0KHG7	Ditrans,polycis-undecaprenyl-diphosphate synthase ((2E,6E)-farnesyl-diphosphate specific)	3.65618e-05	4	3	4	5	4	4	5	5	5	5	5	5	5	60414.3	94144.1	67118.2	30604.7	33156.2	30891.1	73892.2	31550.7	0.426982	-1.22775	0.0149185
AHA_1211	A0KHK1	Esterase/lipase	0.000267635	4	4	3	4	3	1	5	5	5	5	5	5	5	87549.6	82284.2	90123.6	23444.9	19843.4	17650.1	86652.5	20312.8	0.234417	-2.09285	2.04538e-05
AHA_1215	A0KHK5	Alpha-amylase	1.83658e-06	3	3	3	3	3	3	26	26	26	26	26	26	26	41013.6	53253.2	57479.5	17755.3	21845.6	22284.1	50582.1	20628.3	0.407819	-1.294	0.00433057
nrdD	A0KHM1	Anaerobic ribonucleoside-triphosphate reductase	4.61422e-06	4	3	3	4	4	3	29	29	29	29	29	29	29	24395.8	24212.2	24826.1	6788.56	8344.72	7325.28	24478	7486.18	0.305833	-1.70918	4.16992e-06
AHA_1240	A0KHN0	Transcriptional regulator, MarR family	2.26371e-05	3	3	3	3	3	3	8	8	8	8	8	8	8	380104	384894	384133	99360.5	97225.9	106631	383044	101072	0.263867	-1.92212	1.00857e-07
AHA_1248	A0KHN8	Aldehyde dehydrogenase	0.00129708	3	3	3	3	2	3	20	20	20	20	20	20	20	52561.4	42414.4	22085.8	12437	8161.46	11028.1	39020.5	10542.2	0.27017	-1.88806	0.0345931
AHA_1283	A0KHS3	Transcriptional protein	1.26978e-07	4	4	4	4	4	4	9	9	9	9	9	9	9	3762464	4349113	4.30554e+06	524178	524037	524186	4.13904e+06	524134	0.126632	-2.98129	4.3759e-05
ribB	A0KHV1	3,4-dihydroxy-2-butanone 4-phosphate synthase	5.43697e-06	5	5	5	5	5	5	8	8	8	8	8	8	8	430864	363538	349825	126057	125477	132492	381409	128009	0.33562	-1.5751	0.000545269
AHA_1316	A0KHV6	Nodulation protein N	0.00195106	1	1	1	1	1	1	4	4	4	4	4	4	4	120573	132291	125485	22637.4	35055.2	22506.2	126117	26732.9	0.21197	-2.23807	5.02393e-05
mnmA	A0KI53	tRNA-specific 2-thiouridylase MnmA	1.35424e-06	6	6	6	6	6	6	22	22	22	22	22	22	22	1.09541e+06	1164430	1.11387e+06	535630	483531	466694	1.12457e+06	495285	0.440422	-1.18304	2.76467e-05
AHA_1445	A0KI82	UPF0125 protein AHA_1445	5.31648e-05	3	3	3	4	3	3	5	5	5	5	5	5	5	115669	104702	108361	50181	54545.8	48896.6	109578	51207.8	0.46732	-1.09752	8.93166e-05
AHA_1466	A0KIA3	Inosine-uridine preferring nucleoside hydrolase superfamily	1.37319e-05	4	4	4	4	4	4	9	9	9	9	9	9	9	143419	140793	131844	60102.9	56268.3	57977.5	138685	58116.2	0.419051	-1.2548	2.56103e-05
AHA_1483	A0KIC0	Carboxypeptidase G2	2.2757e-06	3	3	3	3	3	3	10	10	10	10	10	10	10	180162	185083	180011	54985.5	54979.6	47811.7	181752	52592.3	0.289363	-1.78905	1.5485e-06
AHA_1496	A0KID3	Pyridine nucleotide-disulphide oxidoreductase family protein	4.70062e-05	3	3	3	3	1	1	34	34	34	34	34	34	34	148524	144563	83570.1	8290.05	15152.1	11763	125552	11735.1	0.0934674	-3.41939	0.00572931
nifJ-1	A0KID4	Pyruvate:ferredoxin (Flavodoxin) oxidoreductase	0.00190275	2	1	2	3	1	1	3	3	3	3	3	3	3	27583.5	25331.9	21510.4	4218.3	4063.67	5174.67	24808.6	4485.55	0.180806	-2.46749	0.000355481
cmoB	A0KIF5	tRNA U34 carboxymethyltransferase	3.11541e-05	5	5	5	5	5	5	17	17	17	17	17	17	17	165152	155323	157071	74293.2	83278.7	77593.2	159182	78388.4	0.492444	-1.02197	3.5686e-05
AHA_1551	A0KII8	Peptidyl-prolyl cis-trans isomerase C	3.43222e-06	3	3	3	3	3	3	4	4	4	4	4	4	4	163707	172069	168240	72918.7	47231.8	75527.1	168005	65225.9	0.388237	-1.36499	0.000388615
yfiA-1	A0KIJ3	Ribosomal subunit interface protein	1.80989e-09	6	6	6	6	6	6	5	5	5	5	5	5	5	3190125	3477531	3.38208e+06	883214	937980	877126	3.34991e+06	899440	0.268496	-1.89702	9.32366e-06
rnhA	A0KIK4	Ribonuclease H	6.20985e-05	5	5	4	5	5	5	8	8	8	8	8	8	8	99706.7	102721	95044	49589.4	47134.4	50614.6	99157.4	49112.8	0.495302	-1.01362	3.44946e-05
folE	A0KIN6	GTP cyclohydrolase 1	3.43846e-06	3	3	3	3	3	3	10	10	10	10	10	10	10	292381	289963	285309	148405	142183	143169	289218	144586	0.499921	-1.00023	8.83031e-07
AHA_1607	A0KIP2	Small protease	3.37676e-06	4	4	4	4	4	4	4	4	4	4	4	4	4	1.0065e+06	1.07556e+06	1.04049e+06	380065	393390	392103	1.04085e+06	388520	0.373272	-1.4217	5.68365e-06
pepT	A0KIP7	Peptidase T	1.30589e-07	3	3	3	3	3	3	17	17	17	17	17	17	17	74410.3	77729.6	74828.5	31753.8	32113.2	28913.2	75656.1	30926.7	0.40878	-1.2906	6.65005e-06
AHA_1630	A0KIR5	Cytidine/deoxycytidylate deaminase, zinc-binding region	0.00142229	1	1	2	1	2	1	2	2	2	2	2	2	2	19139	21459.7	11953.1	6770.65	4271.48	4868.41	17517.3	5303.51	0.302759	-1.72376	0.014524
AHA_1644	A0KIS9	2,5-diketo-D-gluconic acid reductase B	1.20945e-10	3	3	3	3	3	3	7	7	7	7	7	7	7	23257542	23916672	23126014	2.58769e+06	2.42387e+06	2.48965e+06	2.34334e+07	2.5004e+06	0.106703	-3.22833	1.20364e-07
AHA_1667	A0KIV2	Maltodextrin-binding protein	1.31246e-09	4	4	4	4	4	4	30	30	30	30	30	30	30	3.14066e+06	3.20937e+06	3.13385e+06	1.41428e+06	1.61769e+06	1.49602e+06	3.16129e+06	1.50933e+06	0.477441	-1.06661	1.32403e-05
AHA_1680	A0KIW5	Penicillin acylase	0.000577514	2	1	2	2	1	3	9	9	9	9	9	9	9	18868.8	27716.2	29941.2	11629.8	11103.8	9793.93	25508.7	10842.5	0.42505	-1.2343	0.01283
AHA_1685	A0KIX0	Arginine and ornithine binding protein	2.51283e-06	4	4	4	4	4	4	14	14	14	14	14	14	14	249393	234843	226328	96468.5	95765.1	94490.3	236854	95574.6	0.403516	-1.3093	3.09534e-05
AHA_1691	A0KIX6	NADH dehydrogenase	2.06282e-05	4	4	4	4	4	4	18	18	18	18	18	18	18	92915.8	104023	107522	42352.4	43991.2	43294.7	101487	43212.8	0.425797	-1.23176	0.000192642
AHA_1704	A0KIY9	Periplasmic binding protein	0.000920445	1	1	2	2	2	1	4	4	4	4	4	4	4	42833.5	52929.2	38965.2	13244.5	14049.6	15104.3	44909.3	14132.8	0.314697	-1.66797	0.00184121
AHA_1731	A0KJ16	Alkyl hydroperoxide reductase subunit F	6.55467e-10	5	5	5	5	5	5	24	24	24	24	24	24	24	10557955	11114880	10132895	1915523	1.80348e+06	1.96226e+06	10601910	1.89376e+06	0.178624	-2.485	7.14611e-06
AHA_1732	A0KJ17	Alkyl hydroperoxide reductase C	9.20118e-10	7	7	7	7	7	7	16	16	16	16	16	16	16	42178400	41285040	40059264	7266891	7737353	8153438	4.11742e+07	7.71923e+06	0.187477	-2.41521	9.36975e-07
AHA_1733	A0KJ18	CBS domains protein	3.59864e-05	5	5	5	5	5	5	8	8	8	8	8	8	8	249062	274069	259846	76713.9	83533.1	87332.9	260992	82526.6	0.316203	-1.66108	2.25113e-05
queA	A0KJ19	S-adenosylmethionine:tRNA ribosyltransferase-isomerase	7.1597e-07	3	3	3	3	3	3	16	16	16	16	16	16	16	920466	978902	983273	444044	443460	429888	960880	439131	0.457009	-1.12971	1.49042e-05
tgt	A0KJ20	Queuine tRNA-ribosyltransferase	2.63936e-07	3	3	3	3	3	3	25	25	25	25	25	25	25	2.06637e+06	2.16252e+06	2.22638e+06	959132	926176	1.02271e+06	2.15176e+06	969340	0.450488	-1.15044	2.66081e-05
trmJ	A0KJ30	tRNA (cytidine/uridine-2'-O-)-methyltransferase TrmJ	4.7552e-06	5	5	5	5	5	5	8	8	8	8	8	8	8	196933	194015	189292	80652.3	91392.3	96201.9	193413	89415.5	0.462303	-1.11309	3.43386e-05
iscR	A0KJ31	HTH-type transcriptional regulator IscR	3.47276e-07	2	2	2	2	2	3	5	5	5	5	5	5	5	786416	904632	887234	369956	394034	202191	859428	322060	0.374738	-1.41604	0.00160768
iscS	A0KJ32	Cysteine desulfurase IscS	1.60885e-09	5	5	5	5	5	5	22	22	22	22	22	22	22	9027151	9069340	8966986	3.57439e+06	3.7152e+06	3932019	9021159	3.74054e+06	0.41464	-1.27007	1.05349e-06
iscU	A0KJ33	Iron-sulfur cluster assembly scaffold protein IscU	9.175e-08	5	5	5	5	5	5	10	10	10	10	10	10	10	1.93596e+06	2019180	1954261	928935	930083	889166	1.9698e+06	916061	0.465053	-1.10453	3.24364e-06
hscB	A0KJ35	Co-chaperone protein HscB homolog	1.43654e-07	4	4	4	4	4	4	8	8	8	8	8	8	8	538797	550924	544481	256738	250199	257465	544734	254801	0.467753	-1.09618	2.62962e-07
der	A0KJ48	GTPase Der	6.91944e-09	5	5	5	5	5	5	33	33	33	33	33	33	33	3.88053e+06	4001003	3938667	1.37491e+06	1.35372e+06	1.45148e+06	3.94007e+06	1393371	0.353642	-1.49964	6.22701e-07
ihfB	A0KJ94	Integration host factor subunit beta	1.15118e-07	5	5	5	5	5	5	7	7	7	7	7	7	7	572573	613723	573295	234590	235091	237498	586530	235726	0.4019	-1.31509	1.35271e-05
AHA_1815	A0KJ99	DTW domain protein, putative	0.0045237	1	2	2	1	2	2	4	4	4	4	4	4	4	37234.1	14381.7	19227.7	1	3556.48	6677.18	23614.5	3411.55	0.144469	-2.79117	0.0487969
AHA_1824	A0KJA8	Uncharacterized protein	4.11154e-06	6	6	6	6	6	6	6	6	6	6	6	6	6	423445	427166	348075	161686	166035	187695	399562	171805	0.429983	-1.21765	0.00108043
clpS	A0KJD6	ATP-dependent Clp protease adapter protein ClpS	1.36663e-05	3	3	3	3	3	3	8	8	8	8	8	8	8	177198	168898	170908	82586.7	87631.5	88035.5	172335	86084.6	0.49952	-1.00139	9.34489e-06
infA	A0KJD8	Translation initiation factor IF-1	3.57476e-07	6	7	7	7	6	6	5	5	5	5	5	5	5	1.36918e+06	1.41355e+06	1.31168e+06	560586	565034	594769	1.3648e+06	573463	0.42018	-1.25092	1.46812e-05
trxB	A0KJE3	Thioredoxin reductase	8.54071e-08	6	6	6	6	6	6	12	12	12	12	12	12	12	4684306	5015807	4.81279e+06	1749168	1.71932e+06	1.82982e+06	4.83764e+06	1.7661e+06	0.365075	-1.45373	7.23969e-06
AHA_1899	A0KJH9	Exodeoxyribonuclease I	2.65251e-06	3	3	3	3	3	3	19	19	19	19	19	19	19	232558	238148	221876	111870	110135	120317	230861	114107	0.494269	-1.01663	3.39259e-05
rpmE2	A0KJJ1	50S ribosomal protein L31 type B	0.000198415	2	4	2	3	3	4	3	3	3	3	3	3	3	37525	103235	97476.1	3262.58	4875.63	16333.1	79412.2	8157.11	0.102719	-3.28323	0.0291506
mnmC	A0KJJ9	tRNA 5-methylaminomethyl-2-thiouridine biosynthesis bifunctional protein MnmC	5.53237e-06	4	4	4	4	4	4	12	12	12	12	12	12	12	114151	115119	115541	43780.7	42927.3	41678.6	114937	42795.5	0.372339	-1.42531	6.49435e-08
AHA_1932	A0KJL2	UPF0260 protein AHA_1932	1.46921e-05	3	4	4	5	5	4	7	7	7	7	7	7	7	64335.7	58521.7	58127.7	31265.2	30049.9	28283.2	60328.3	29866.1	0.49506	-1.01433	0.000153702
tnaA	A0KJP3	Tryptophanase	6.76308e-05	3	3	3	3	3	3	22	22	22	22	22	22	22	182335	198663	157704	19656	18751.9	19717.7	179567	19375.2	0.1079	-3.21224	0.000176699
AHA_1964	A0KJP4	Periplasmic binding protein	1.92087e-05	3	3	3	3	3	3	11	11	11	11	11	11	11	237128	223172	207057	52721.5	53609.5	55901.9	222452	54077.6	0.243098	-2.04039	4.27822e-05
AHA_1969	A0KJP9	TonB-dependent siderophore receptor	5.68348e-05	3	3	3	3	3	3	20	20	20	20	20	20	20	45383.8	47555.7	43345.6	8859.13	9282.29	9504.97	45428.4	9215.46	0.202857	-2.30147	7.93041e-06
AHA_1975	A0KJQ5	Electron transfer flavoprotein-ubiquinone oxidoreductase	0.000542231	5	4	4	5	4	3	19	19	19	19	19	19	19	39507.9	44703	40976.6	21284.4	21366.3	19797.8	41729.2	20816.2	0.49884	-1.00335	0.000211731
AHA_1976	A0KJQ6	Electron transfer flavoprotein beta-subunit	2.35576e-05	4	4	4	4	4	4	13	13	13	13	13	13	13	174567	167438	165603	62839.1	61877.1	64656.5	169202	63124.2	0.373069	-1.42249	3.12316e-06
AHA_1977	A0KJQ7	Electron transfer flavoprotein alpha-subunit	5.56214e-06	4	4	4	4	5	4	9	9	9	9	9	9	9	73382.7	75761.9	79188.9	24614.9	18357.6	20437.1	76111.2	21136.5	0.277706	-1.84837	2.51096e-05
AHA_2078	A0KK07	Isovaleryl-CoA dehydrogenase 2	0.000842596	3	3	3	2	2	1	11	11	11	11	11	11	11	97375.1	104331	95069.2	11646.5	13802.2	11919.4	98925	12456	0.125914	-2.98949	7.17754e-06
mmsA-2	A0KK08	Methylmalonate-semialdehyde dehydrogenase	0.00185522	4	3	3	1	1	1	15	15	15	15	15	15	15	42300.5	42661.9	45177.9	4742.72	6016.94	5559.61	43380.1	5439.76	0.125397	-2.99542	2.64471e-06
AHA_2080	A0KK09	Acyl-CoA dehydrogenase family member 8	0.000256916	3	3	3	2	1	1	13	13	13	13	13	13	13	89316.4	85103.8	81553.7	9628.11	9007.98	11323.2	85324.6	9986.44	0.11704	-3.09492	5.62323e-06
AHA_2081	A0KK10	3-hydroxybutyryl-CoA dehydratase	0.000229529	3	3	3	2	2	1	8	8	8	8	8	8	8	74713	91289.1	92756.8	8357.57	11002.6	6420.96	86252.9	8593.73	0.099634	-3.32722	0.000197063
mmsB	A0KK12	3-hydroxyisobutyrate dehydrogenase	0.000975694	3	3	3	3	3	3	20	20	20	20	20	20	20	23431.7	29321.8	33731.5	1	1	1	28828.3	1	3.46881e-05	-14.8152	0.000641894
nfo	A0KK26	Probable endonuclease 4	2.83651e-06	4	4	4	4	4	4	11	11	11	11	11	11	11	313401	342006	336976	103756	104964	106121	330794	104947	0.317258	-1.65627	1.39628e-05
azoR	A0KK44	FMN-dependent NADH-azoreductase	2.96522e-10	3	3	3	3	3	3	10	10	10	10	10	10	10	45189136	46606680	46168056	80834.4	81492.8	73623.9	4.5988e+07	78650.3	0.00171024	-9.19159	4.16099e-08
AHA_2127	A0KK50	Nucleic acid binding protein	1.81234e-07	3	3	3	3	3	3	21	21	21	21	21	21	21	1.13972e+06	1.28787e+06	1.20599e+06	549976	553064	536998	1.21119e+06	546680	0.451356	-1.14766	0.000103537
sdaA-1	A0KK60	L-serine ammonia-lyase	9.12157e-08	3	3	3	3	3	3	18	18	18	18	18	18	18	2.10945e+06	2.24552e+06	2.24023e+06	748834	764292	818712	2.1984e+06	777279	0.353566	-1.49995	8.61193e-06
atoB	A0KK65	Acetyl-CoA acetyltransferase	0.000159854	3	3	3	3	3	3	12	12	12	12	12	12	12	71870.9	115218	117357	16182.1	40247.8	15791	101482	24073.7	0.237221	-2.0757	0.0101429
AHA_2156	A0KK79	YaeQ	4.60972e-06	4	4	4	4	4	4	7	7	7	7	7	7	7	276509	306325	339259	149999	149265	154800	307365	151355	0.492427	-1.02202	0.00101825
AHA_2161	A0KK84	Aspartate/ornithine carbamoyltransferase, Asp/Orn binding domain family	5.11196e-05	3	3	3	2	1	2	7	7	7	7	7	7	7	135901	148882	145445	13738.6	19453.5	12957.9	143410	15383.3	0.107268	-3.2207	8.22942e-06
AHA_2163	A0KK86	Peptidase, M20/M25/M40 family	0.000299981	4	4	4	4	3	3	8	8	8	8	8	8	8	53250.2	57911.9	55199.6	10051.5	10263.4	11469.7	55453.9	10594.9	0.191057	-2.38792	6.01874e-06
hisG	A0KKB9	ATP phosphoribosyltransferase	4.62766e-07	3	3	3	3	3	3	12	12	12	12	12	12	12	1.29001e+06	1.45746e+06	1.39234e+06	434418	431050	443127	1.37994e+06	436199	0.3161	-1.66155	4.23814e-05
AHA_2201	A0KKC4	Glycoprotease family protein	3.38285e-07	4	4	5	5	5	4	5	5	5	5	5	5	5	544242	589608	601145	248468	298174	275204	578332	273949	0.473688	-1.07799	0.000173909
rnd	A0KKC8	Ribonuclease D	5.25668e-06	4	4	4	4	4	4	12	12	12	12	12	12	12	309303	312077	318152	140350	139889	136127	313177	138789	0.443164	-1.17409	4.80878e-07
apt	A0KKD3	Adenine phosphoribosyltransferase	2.09343e-07	6	6	6	6	6	6	9	9	9	9	9	9	9	1.77589e+06	1.81467e+06	1.80534e+06	792820	810414	865549	1.79863e+06	822928	0.45753	-1.12806	2.50558e-06
AHA_2221	A0KKE5	Metallo-beta-lactamase family protein	0.00151543	1	2	1	1	1	1	6	6	6	6	6	6	6	6648.46	12148.4	11187.9	4907.65	4496.92	3263.64	9994.91	4222.74	0.422488	-1.24302	0.0308604
rlmI	A0KKF0	Ribosomal RNA large subunit methyltransferase I	8.23914e-07	4	4	4	4	4	4	13	13	13	13	13	13	13	1.32839e+06	1.39945e+06	1.35958e+06	528961	523694	565063	1.36247e+06	539239	0.39578	-1.33723	4.55061e-06
dcd	A0KKF9	dCTP deaminase	5.5114e-07	4	4	4	4	4	4	8	8	8	8	8	8	8	580824	638150	664968	283017	275389	292528	627980	283645	0.451678	-1.14663	0.000168931
AHA_2240	A0KKG3	Pseudouridine synthase	8.37696e-05	4	4	4	4	4	4	13	13	13	13	13	13	13	136472	144291	142993	71822.9	69306.2	67112.8	141252	69414	0.491419	-1.02498	1.3242e-05
AHA_2246	A0KKG9	Uncharacterized protein	4.87565e-07	3	3	3	4	4	3	6	6	6	6	6	6	6	1.32437e+06	1.38064e+06	934139	294790	298724	481252	1.21305e+06	358255	0.295335	-1.75958	0.00506813
rpmF	A0KKH0	50S ribosomal protein L32	2.91923e-06	5	6	5	4	5	4	5	5	5	5	5	5	5	260904	236731	256699	129436	150624	83987.8	251444	121349	0.482609	-1.05107	0.00346612
tmk	A0KKH9	Thymidylate kinase	4.75305e-07	3	3	3	3	3	3	10	10	10	10	10	10	10	453223	474079	453118	199671	191794	203655	460140	198373	0.431115	-1.21385	4.68317e-06
rsmF	A0KKI5	Ribosomal RNA small subunit methyltransferase F	3.55438e-05	4	4	4	4	4	4	14	14	14	14	14	14	14	211631	217707	214453	83432.7	92353.5	95665.6	214597	90483.9	0.421646	-1.2459	6.77473e-06
prpB	A0KKI7	2-methylisocitrate lyase	3.06616e-05	4	4	4	4	4	4	7	7	7	7	7	7	7	58664.7	69881.3	65511.6	13315	17998.3	16221.6	64685.9	15845	0.244953	-2.02943	0.000159608
AHA_2266	A0KKI8	Citrate synthase	0.000260394	4	5	5	4	3	4	17	17	17	17	17	17	17	28947.1	33693.8	33596	6813.26	20293	11529.1	32079	12878.5	0.401461	-1.31667	0.0106639
prpD	A0KKI9	2-methylcitrate dehydratase	9.93859e-06	4	4	4	4	4	4	29	29	29	29	29	29	29	121804	130426	126584	26982.6	25973.7	26530.9	126271	26495.7	0.209832	-2.25269	2.39653e-06
AHA_2271	A0KKJ3	Putative tetratricopeptide repeat family protein	5.11749e-07	3	3	3	3	3	3	16	16	16	16	16	16	16	308871	330215	331689	87009.8	94112.2	95076.5	323592	92066.1	0.284513	-1.81343	7.66647e-06
AHA_2274	A0KKJ6	PhaF	4.16024e-07	4	4	4	4	4	4	8	8	8	8	8	8	8	2.04208e+06	2117397	2.11948e+06	492062	495465	507924	2.09299e+06	498483	0.238168	-2.06995	4.1779e-07
AHA_2277	A0KKJ9	DNA damage-inducible gene in SOS regulon, dependent on cyclic AMP and H-NS	3.15596e-05	3	3	2	2	2	3	2	2	2	2	2	2	2	772720	839924	1.30902e+06	230942	223963	247986	973887	234297	0.240579	-2.05541	0.0118699
AHA_2278	A0KKK0	Site-specific recombinase, phage integrase family	8.6932e-05	4	4	4	3	4	4	9	9	9	9	9	9	9	81204.7	80978.2	81724.5	36388.1	37101.8	37265	81302.4	36918.3	0.454086	-1.13896	2.27392e-08
AHA_2304	A0KKM6	Universal stress family protein	3.38781e-06	4	4	4	4	4	5	16	16	16	16	16	16	16	144937	142044	128364	25686.9	26406.8	22177.3	138448	24757	0.178818	-2.48344	2.74146e-05
ttcA	A0KKM7	tRNA-cytidine(32) 2-sulfurtransferase	7.08705e-07	3	4	4	3	3	3	16	16	16	16	16	16	16	1185884	1298770	1.28944e+06	525055	516550	505224	1.25803e+06	515610	0.409854	-1.28682	3.4976e-05
ihfA	A0KKP3	Integration host factor subunit alpha	6.61297e-07	3	3	3	3	3	3	6	6	6	6	6	6	6	1.46674e+06	1.5644e+06	1.45159e+06	694223	724805	725328	1.49424e+06	714786	0.47836	-1.06383	2.94226e-05
pheS	A0KKP5	Phenylalanine--tRNA ligase alpha subunit	6.89821e-09	4	4	4	4	4	4	25	25	25	25	25	25	25	3.11556e+06	3409750	3.29932e+06	1.49414e+06	1427687	1.52162e+06	3.27488e+06	1.48115e+06	0.452276	-1.14472	3.77587e-05
rpmI	A0KKP7	50S ribosomal protein L35	0.00172519	2	2	2	2	2	1	3	3	3	3	3	3	3	25285.9	33510.3	32304.7	6183.16	5218.63	656.333	30367	4019.38	0.13236	-2.91746	0.00102401
AHA_2329	A0KKQ1	Radical SAM domain protein	0.000898983	3	3	3	3	3	3	10	10	10	10	10	10	10	78351.4	81079	96392.6	39220.7	37856.3	40008.4	85274.3	39028.4	0.457681	-1.12759	0.00121322
AHA_2357	A0KKS9	UPF0115 protein AHA_2357	5.56857e-06	2	3	2	2	4	3	5	5	5	5	5	5	5	107951	190026	322450	37666.8	23130.2	24942.5	206809	28579.9	0.138194	-2.85523	0.0466463
def-2	A0KKU5	Peptide deformylase	0.00252329	2	1	1	1	1	2	6	6	6	6	6	6	6	220525	445558	415126	134045	139568	80463.4	360403	118026	0.327482	-1.61051	0.0293284
AHA_2385	A0KKV7	HAD-superfamily (Subfamily IA) hydrolase	9.582e-07	4	2	4	5	5	4	3	3	3	3	3	3	3	100899	154784	150610	60941.1	40515.4	60436.6	135431	53964.3	0.398465	-1.32748	0.0118081
AHA_2402	A0KKW6	DTW protein	0.000103474	2	2	2	2	2	2	3	3	3	3	3	3	3	27222.6	27395.6	39081.8	13488.1	13515.9	14279.1	31233.3	13761	0.440589	-1.1825	0.0113131
pabB	A0KKZ9	Para-aminobenzoate synthase, component I	3.75909e-06	4	4	4	4	4	4	13	13	13	13	13	13	13	111586	116421	106247	52005.8	58652.5	52956.7	111418	54538.3	0.489493	-1.03064	9.34659e-05
AHA_2441	A0KL05	UPF0229 protein AHA_2441	9.46587e-05	5	4	5	4	5	4	17	17	17	17	17	17	17	83176.8	88429.3	96409	24383.5	17562.6	16750.4	89338.4	19565.5	0.219005	-2.19097	0.000105028
AHA_2442	A0KL06	Stage V sporulation protein R	6.99242e-05	3	3	3	3	3	3	21	21	21	21	21	21	21	78622.7	87618	84903.6	27964	27484.8	28381.3	83714.7	27943.3	0.333792	-1.58298	3.13401e-05
AHA_2461	A0KL24	Glycerol-3-phosphate dehydrogenase	2.57643e-07	6	6	6	6	6	6	19	19	19	19	19	19	19	93081.4	110543	111333	33167.7	44108.2	41237.6	104986	39504.5	0.376284	-1.4101	0.000649395
nrfA	A0KL27	Cytochrome c-552	2.84703e-07	4	4	4	4	4	4	22	22	22	22	22	22	22	64350.8	63789.9	69587.2	32363.8	29585.4	29784.6	65909.3	30577.9	0.46394	-1.10799	6.66915e-05
AHA_2466	A0KL29	4Fe-4S binding domain protein	3.8251e-05	3	3	3	1	1	1	8	8	8	8	8	8	8	25549.7	20140.1	26568.6	3427.02	1866.1	1357.36	24086.1	2216.83	0.0920376	-3.44163	0.000471192
glgC-1	A0KL45	Glucose-1-phosphate adenylyltransferase	2.84613e-07	4	4	4	4	4	4	20	20	20	20	20	20	20	367035	395655	383331	115646	108821	117176	382007	113881	0.298113	-1.74607	6.53494e-06
AHA_2486	A0KL49	Inosine-guanosine kinase	6.76027e-07	6	6	6	6	6	6	25	25	25	25	25	25	25	1.07343e+06	1087323	1.03696e+06	430505	401111	422901	1.0659e+06	418172	0.392317	-1.34991	3.11652e-06
recR	A0KL54	Recombination protein RecR	6.07409e-05	3	3	3	3	3	3	7	7	7	7	7	7	7	327338	321656	310021	119438	121357	126347	319672	122381	0.382833	-1.38521	3.59641e-06
selA	A0KL70	L-seryl-tRNA(Sec) selenium transferase	0.000308927	3	2	3	2	2	2	12	12	12	12	12	12	12	100031	102657	98819.4	12912.2	13925.1	9770.91	100502	12202.8	0.121418	-3.04195	7.97943e-07
AHA_2520	A0KL82	ABC transporter, periplasmic nickel/di-oligopepetide binding protein	5.28291e-05	3	2	3	2	2	2	15	15	15	15	15	15	15	19065.5	21591.1	19911.9	8704.06	7773.59	8595.93	20189.5	8357.86	0.41397	-1.2724	0.000120612
hybC	A0KL85	Hydrogenase-2 large chain	4.20413e-06	3	3	3	3	3	3	22	22	22	22	22	22	22	85162.8	76269.8	76355	3508.16	3406.3	3208.17	79262.6	3374.21	0.0425701	-4.55402	1.35923e-05
AHA_2579	A0KLD8	Putative lipoprotein	0.00749845	1	1	1	1	1	1	1	1	1	1	1	1	1	10611.7	16539.8	13361.5	5694.42	5420.35	5977.92	13504.3	5697.56	0.421906	-1.24501	0.0105141
AHA_2585	A0KLE4	UPF0227 protein AHA_2585	2.48102e-07	4	4	4	4	4	4	13	13	13	13	13	13	13	167108	161668	150834	62969.1	58126.2	64454.9	159870	61850.1	0.386877	-1.37005	4.49213e-05
bsr	A0KLG5	Broad specificity amino-acid racemase	2.00659e-08	6	6	6	6	6	6	18	18	18	18	18	18	18	3.36147e+06	3640407	3.53029e+06	737162	694210	704750	3.51073e+06	712041	0.202819	-2.30174	4.42583e-06
AHA_2623	A0KLI1	Putative helicase, ATP-dependent	0.00204693	1	1	1	4	2	2	9	9	9	9	9	9	9	79642.4	82649	68642.9	30397.9	40505.8	43849.8	76978.1	38251.1	0.496909	-1.00895	0.0027369
grxA	A0KLI3	Glutaredoxin	1.27665e-08	6	6	6	6	6	6	9	9	9	9	9	9	9	924258	884026	896166	268208	267644	246800	901483	260884	0.289394	-1.78889	1.30351e-06
rnt	A0KLK2	Ribonuclease T	9.80246e-06	5	5	5	5	5	5	9	9	9	9	9	9	9	183395	247577	240147	59550.8	72856.4	72064.7	223706	68157.3	0.304673	-1.71467	0.00168557
deaD	A0KLK4	ATP-dependent RNA helicase DeaD	6.12754e-08	6	6	6	6	6	6	36	36	36	36	36	36	36	5625155	5813822	5759932	2.41451e+06	2.43221e+06	2.52665e+06	5.73297e+06	2457793	0.428712	-1.22192	9.88335e-07
AHA_2652	A0KLL0	Morphinone reductase	1.3766e-09	6	6	6	6	6	6	12	12	12	12	12	12	12	5006998	6131659	6121667	505932	474246	468794	5.75344e+06	482990	0.0839481	-3.57436	0.000146258
AHA_2654	A0KLL2	Protein NagD	1.2631e-06	5	4	5	5	5	5	12	12	12	12	12	12	12	327274	280311	264568	130372	124970	131049	290718	128797	0.44303	-1.17452	0.00102615
AHA_2661	A0KLL9	Fumarylacetoacetate hydrolase family protein	2.42316e-05	3	4	4	3	4	3	10	10	10	10	10	10	10	164296	158631	112639	56142.8	51925.7	54689	145189	54252.5	0.373669	-1.42017	0.00517801
hmgA	A0KLM0	Homogentisate 1,2-dioxygenase	0.000160899	4	3	3	4	4	2	20	20	20	20	20	20	20	80735.5	86296.4	176634	18338.3	18042.2	16812	114555	17730.8	0.15478	-2.69171	0.0357024
hppD	A0KLM1	4-hydroxyphenylpyruvate dioxygenase	2.16383e-06	4	4	4	4	4	4	17	17	17	17	17	17	17	44569.4	71495.5	51344.6	18867.1	14076.5	14339.9	55803.2	15761.2	0.282442	-1.82397	0.00826271
AHA_2676	A0KLN3	Sulfurtransferase	3.39399e-06	5	5	5	5	5	5	3	3	3	3	3	3	3	652089	620684	655871	171326	162719	174883	642882	169643	0.263879	-1.92205	2.24961e-06
AHA_2716	A0KLS3	Spermidine N(1)-acetyltransferase	3.9119e-06	4	4	4	4	5	5	8	8	8	8	8	8	8	99945.7	100044	94889.7	38533.2	39115.8	32805.9	98293.1	36818.3	0.374577	-1.41667	2.00451e-05
glgC-2	A0KLU7	Glucose-1-phosphate adenylyltransferase	1.01195e-06	6	6	6	6	6	6	14	14	14	14	14	14	14	134825	156523	155291	49413	47395.5	51031.9	148880	49280.1	0.331007	-1.59507	0.000151016
yciH	A0KLV2	Translation initation factor SUI1, putative	1.2189e-05	4	3	3	4	4	4	5	5	5	5	5	5	5	89534	99924.2	95282	40545.2	38141.6	40343	94913.4	39676.6	0.41803	-1.25832	5.84468e-05
AHA_2763	A0KLX0	Cytochrome c553	5.47969e-05	4	2	2	2	1	1	5	5	5	5	5	5	5	260264	541638	528915	34776.9	62715.4	65902.9	443606	54465	0.122778	-3.02588	0.0135083
AHA_2764	A0KLX1	DeCa-heme c-type cytochrome	0.0021897	5	4	4	4	3	3	13	13	13	13	13	13	13	15498.7	16001	12054.3	2440.36	3074.11	2644.19	14518	2719.55	0.187323	-2.4164	0.000712017
AHA_2766	A0KLX3	Outer membrane protein	0.000502099	3	3	3	2	2	1	17	17	17	17	17	17	17	106815	94966.9	96191.1	3604.35	5089.24	18893.1	99324.3	9195.56	0.0925811	-3.43314	0.000126293
AHA_2784	A0KLY8	Uncharacterized protein	0.00256637	1	2	2	3	3	2	5	5	5	5	5	5	5	84452.5	44009.9	83150.9	25997.6	24585.6	38735.7	70537.8	29773	0.422086	-1.24439	0.0437052
AHA_2790	A0KLZ4	Ribosome biogenesis GTPase A	5.94525e-07	5	5	5	5	5	5	16	16	16	16	16	16	16	352667	366113	371884	160529	158211	171951	363555	163563	0.449901	-1.15232	9.46551e-06
AHA_2800	A0KM04	Amino acid ABC transporter, periplasmic amino acid-binding protein	8.89648e-05	4	3	3	3	3	3	9	9	9	9	9	9	9	16311.2	31757.8	34976.1	11967.3	11676.6	9897.57	27681.7	11180.5	0.403895	-1.30795	0.046557
tadA	A0KM18	tRNA-specific adenosine deaminase	0.000217252	3	3	4	3	2	3	4	4	4	4	4	4	4	18360.2	29133.8	15988.3	6683.45	7516.62	6625.38	21160.8	6941.82	0.328051	-1.60801	0.0247522
aceB	A0KM19	Malate synthase A	0.000825735	3	3	3	2	3	2	22	22	22	22	22	22	22	54262.3	76591.8	71313.7	8477.63	17738.7	11364.7	67389.3	12527	0.18589	-2.42748	0.00165387
aceA	A0KM20	Isocitrate lyase	3.33918e-06	5	5	5	5	5	4	23	23	23	23	23	23	23	172803	192995	188815	32888.3	23612.2	25325	184871	27275.2	0.147536	-2.76086	2.03197e-05
AHA_2851	A0KM54	Pseudouridine synthase	6.33828e-05	4	5	5	4	5	5	6	6	6	6	6	6	6	258809	187513	193288	90445.9	89126.2	96986.5	213203	92186.2	0.432387	-1.2096	0.00624041
AHA_2856	A0KM59	Pyruvate formate-lyase	1.81561e-05	4	1	2	3	3	2	27	27	27	27	27	27	27	6189.94	5907.6	4460.77	2321.64	2792.62	1865.02	5519.44	2326.43	0.421498	-1.2464	0.00595536
AHA_2865	A0KM68	Dihydrolipoamide acetyltransferase component of pyruvate dehydrogenase complex	0.00045234	6	5	6	5	5	5	17	17	17	17	17	17	17	32731.7	41406.5	41754.1	10152.5	9406.59	13014.9	38630.8	10858	0.281071	-1.83099	0.000912616
tesB	A0KMB9	Acyl-CoA thioesterase II	2.28965e-06	5	5	5	5	5	4	11	11	11	11	11	11	11	176861	207151	206383	60641	59296.6	86504.4	196798	68814	0.349667	-1.51594	0.000658639
AHA_2920	A0KMC3	Sua5/YciO/YrdC/YwlC family protein	8.96831e-07	5	4	4	5	5	5	7	7	7	7	7	7	7	361506	396002	372534	165486	164117	170077	376681	166560	0.442178	-1.1773	3.44953e-05
AHA_2951	A0KMF4	Uncharacterized protein	8.32387e-05	3	3	3	3	4	2	3	3	3	3	3	3	3	134365	173831	174652	85747.8	50228.4	52264.9	160950	62747	0.389855	-1.35899	0.00504584
AHA_2966	A0KMG9	Decarboxylase, group II	9.63321e-07	5	5	5	5	5	5	25	25	25	25	25	25	25	239508	247698	250214	73348.9	67050	71175.4	245807	70524.8	0.286911	-1.80132	1.217e-06
grpE	A0KMI7	Protein GrpE	7.42415e-09	5	5	5	5	5	5	13	13	13	13	13	13	13	2.69642e+06	3654518	4.54399e+06	980158	996839	1.04015e+06	3.63164e+06	1.00572e+06	0.276931	-1.8524	0.00793182
recN	A0KMI9	DNA repair protein RecN	2.14261e-08	4	4	4	4	4	4	28	28	28	28	28	28	28	991853	1135225	1.12596e+06	456574	444817	498476	1.08435e+06	466623	0.430326	-1.2165	0.000229788
AHA_2992	A0KMJ5	Vibriobactin utilization protein ViuB	3.31347e-05	4	4	4	4	4	5	5	5	5	5	5	5	5	134582	141710	146750	53919.8	49095.5	30290.7	141014	44435.3	0.315112	-1.66606	0.000273439
AHA_2996	A0KMJ9	Uncharacterized protein	4.99147e-05	4	4	4	4	4	3	5	5	5	5	5	5	5	111570	119374	117395	59747.5	49647.9	58165.6	116113	55853.7	0.48103	-1.0558	0.000103897
AHA_3001	A0KMK4	Succinate-semialdehyde dehydrogenase (NADP+)	1.53534e-05	3	3	4	4	3	3	15	15	15	15	15	15	15	45809.2	47407.3	50003.7	21592.1	20751.5	24529.5	47740.1	22291.1	0.466926	-1.09874	0.000109397
gabT	A0KMK5	4-aminobutyrate transaminase	0.000170124	3	3	3	3	3	3	11	11	11	11	11	11	11	37711.6	39704.3	41665.4	10752.3	11091.5	9902.75	39693.8	10582.2	0.266596	-1.90727	1.68406e-05
AHA_3008	A0KML1	Extradiol ring-cleavage dioxygenase, class III enzyme, subunit B	0.00959724	3	1	1	1	1	1	6	6	6	6	6	6	6	59721.3	101085	99478.7	51268.5	42545.4	23515.2	86761.6	39109.7	0.450772	-1.14953	0.0394385
trmJ	A0KMM3	tRNA (cytidine/uridine-2'-O-)-methyltransferase TrmJ	2.16887e-05	5	5	5	5	5	5	5	5	5	5	5	5	5	84486.6	99946.4	93498.5	42572.8	39849.1	37403.4	92643.8	39941.8	0.431133	-1.2138	0.000367826
ptsI-2	A0KMP1	Phosphoenolpyruvate-protein phosphotransferase	3.20465e-08	6	6	6	6	6	6	39	39	39	39	39	39	39	2268900	2.35718e+06	2283728	1.00631e+06	966589	852186	2.30327e+06	941695	0.408852	-1.29035	1.43243e-05
pyk-3	A0KMQ3	Pyruvate kinase	7.84362e-09	6	6	6	6	6	6	35	35	35	35	35	35	35	7.10169e+06	7288836	7010400	2.88452e+06	2.74671e+06	2720498	7.13364e+06	2.78391e+06	0.390251	-1.35753	1.4461e-06
AHA_3059	A0KMR0	Malate oxidoreductase	3.87627e-08	4	4	4	4	4	4	38	38	38	38	38	38	38	949756	996843	991075	435046	434625	442154	979225	437275	0.446552	-1.1631	3.52936e-06
AHA_3111	A0KMW0	Immunogenic protein	0.00150518	1	1	1	1	1	1	5	5	5	5	5	5	5	52903.7	40778.9	50202.7	1	27704.8	13566.2	47961.8	13757.3	0.28684	-1.80168	0.0177505
AHA_3122	A0KMX1	Hypothetical endoribonuclease L-PSP	1.06159e-06	4	4	4	4	4	4	8	8	8	8	8	8	8	353350	362416	365026	33161.7	37785.4	33286.2	360264	34744.4	0.0964416	-3.3742	1.17453e-07
AHA_3131	A0KMY0	Putative pre-16S rRNA nuclease	8.76772e-05	4	4	4	4	4	4	4	4	4	4	4	4	4	65180.7	64601.8	63854.4	27258.6	28370.5	29542.5	64545.6	28390.5	0.439852	-1.18491	1.18661e-06
AHA_3141	A0KMZ0	Hemerythrin HHE cation binding domain subfamily, putative	4.31582e-05	3	3	3	3	3	3	11	11	11	11	11	11	11	150667	218549	235559	91779.9	97585	93026.7	201592	94130.5	0.466936	-1.0987	0.0144413
pth	A0KN04	Peptidyl-tRNA hydrolase	1.88338e-06	5	5	5	5	5	5	9	9	9	9	9	9	9	342370	329269	353703	113873	112050	121921	341781	115948	0.339248	-1.55959	7.97693e-06
aroK	A0KN29	Shikimate kinase	2.89884e-08	5	5	5	5	5	5	12	12	12	12	12	12	12	2.45674e+06	2.49279e+06	2.37825e+06	1164583	1.09353e+06	1.16415e+06	2.44259e+06	1.14076e+06	0.467027	-1.09842	6.00289e-06
AHA_3199	A0KN39	Zn-dependent hydrolase	0.000247147	4	3	4	4	3	3	12	12	12	12	12	12	12	31021.7	30279.7	35505.1	15445.6	13536.7	13764.3	32268.9	14248.9	0.441568	-1.17929	0.000490377
AHA_3209	A0KN49	Succinate dehydrogenase iron-sulfur subunit	1.25451e-08	5	5	6	6	6	6	14	14	14	14	14	14	14	841416	574340	583445	372823	267893	252889	666401	297868	0.446981	-1.16172	0.0180571
AHA_3222	A0KN62	DNA-binding response regulator	0.000484123	2	2	2	1	2	1	7	7	7	7	7	7	7	49674.9	52884.8	62367.8	25066.9	15827	32012.3	54975.8	24302.1	0.44205	-1.17772	0.00709315
AHA_3233	A0KN73	Nitroreductase family protein	1.22562e-06	4	4	4	4	4	4	12	12	12	12	12	12	12	1.52938e+06	1.63285e+06	1.64167e+06	690330	678441	658647	1.6013e+06	675806	0.422036	-1.24456	1.55211e-05
AHA_3246	A0KN86	Uncharacterized protein	6.40198e-05	3	2	2	1	2	2	7	7	7	7	7	7	7	71001.5	111050	103357	22841	25178.3	23878.3	95136	23965.9	0.251912	-1.98901	0.004418
pepE	A0KND3	Dipeptidase E	2.26255e-06	4	4	4	5	5	5	12	12	12	12	12	12	12	230528	258390	229107	111345	107448	105464	239342	108085	0.451595	-1.1469	0.000171807
fumC	A0KND4	Fumarate hydratase class II	3.53437e-05	5	4	5	5	5	4	15	15	15	15	15	15	15	144482	192344	127892	41212.2	54108.7	51022.1	154906	48781	0.314906	-1.66701	0.00575107
truB	A0KNE1	tRNA pseudouridine synthase B	9.50997e-08	5	5	5	5	5	5	18	18	18	18	18	18	18	935985	1.06868e+06	1.01811e+06	529321	486188	478427	1.00759e+06	497979	0.494226	-1.01676	0.000259331
AHA_3314	A0KNF2	Uncharacterized protein	2.47871e-09	3	3	3	3	3	3	2	2	2	2	2	2	2	3294506	3528195	3431759	1.1832e+06	1134270	1.15119e+06	3.41815e+06	1.15622e+06	0.338259	-1.5638	5.2546e-06
AHA_3324	A0KNG2	Peptide ABC transporter, periplasmic peptide-binding protein	7.03112e-08	6	6	6	6	6	6	31	31	31	31	31	31	31	1567849	1.60142e+06	1.59621e+06	778846	706077	774076	1.58849e+06	753000	0.474034	-1.07694	5.34807e-06
nusB	A0KNG6	Transcription antitermination protein NusB	3.86373e-08	4	4	4	4	4	4	12	12	12	12	12	12	12	5077186	5110964	5.21975e+06	2.32558e+06	2430426	2.50108e+06	5.13597e+06	2.41903e+06	0.470998	-1.08621	2.17089e-06
nrdR	A0KNH2	Transcriptional repressor NrdR	9.19189e-05	5	6	5	5	6	5	6	6	6	6	6	6	6	187650	161097	217489	74551.6	48976.1	68610.1	188746	64045.9	0.339324	-1.55926	0.00229248
acsA	A0KNI2	Acetyl-coenzyme A synthetase	3.02219e-06	3	4	4	4	4	3	27	27	27	27	27	27	27	137200	123158	115159	32563.5	30320.3	29279.5	125172	30721.1	0.245431	-2.02661	0.000131572
AHA_3376	A0KNL4	Glycine betaine/L-proline ABC transporter, ATP binding protein	3.02812e-07	4	4	4	4	4	4	9	9	9	9	9	9	9	73033.3	80658.4	80238.6	39026.3	35038.5	42066.2	77976.8	38710.3	0.496434	-1.01033	0.000254525
AHA_3403	A0KNP1	Cytochrome c551 peroxidase	2.10588e-06	4	4	4	4	2	1	9	9	9	9	9	9	9	85804.7	93943.9	88564.1	11729.8	16920.2	25694.5	89437.6	18114.8	0.202542	-2.30371	0.000112202
AHA_3418	A0KNQ6	Universal stress protein	6.55467e-10	7	7	7	7	7	7	8	8	8	8	8	8	8	1.0626e+06	1.16136e+06	1.52974e+06	588660	559546	579048	1.25123e+06	575751	0.460147	-1.11983	0.0090132
AHA_3463	A0KNT8	Uncharacterized protein	1.32519e-05	1	1	1	1	1	1	1	1	1	1	1	1	1	1074428	1.16824e+06	1.14012e+06	537914	514065	544670	1.12759e+06	532217	0.471993	-1.08316	3.46531e-05
trmB	A0KNV5	tRNA (guanine-N(7)-)-methyltransferase	2.91349e-05	4	3	3	4	5	4	5	5	5	5	5	5	5	267671	280232	282308	182973	96063.8	106430	276737	128489	0.4643	-1.10687	0.00594299
AHA_3488	A0KNW1	ABC transporter, ATP-binding protein	9.59247e-07	4	5	4	4	5	4	5	5	5	5	5	5	5	168508	206960	107107	79367.6	70579.8	38487.4	160858	62811.6	0.390479	-1.35668	0.0361962
AHA_3489	A0KNW2	Acyl-CoA thioesterase I	0.000269674	2	1	2	3	3	3	3	3	3	3	3	3	3	58947.7	123465	119638	25810.6	24800	24831.2	100684	25147.3	0.249765	-2.00136	0.0224724
AHA_3509	A0KNY2	Outer membrane efflux protein	6.13867e-05	3	3	3	3	3	3	12	12	12	12	12	12	12	40265	42115.1	41188.7	15553.8	13999.9	14508.2	41189.6	14687.3	0.356578	-1.48771	2.95984e-06
AHA_3526	A0KNZ5	Transcriptional regulators, LysR family	4.79334e-05	1	1	1	2	2	1	8	8	8	8	8	8	8	57238.6	47136	47892.1	16117.8	15514.5	15245.5	50755.6	15626	0.307867	-1.69962	0.000420066
AHA_3571	A0KP40	CBS domains protein	0.000253723	2	2	2	1	2	1	5	5	5	5	5	5	5	39926.6	32666.1	35349.7	19688.5	13318.7	18916.7	35980.8	17308	0.481033	-1.05579	0.00306639
rlmJ	A0KP43	Ribosomal RNA large subunit methyltransferase J	1.57633e-05	5	5	5	5	5	5	10	10	10	10	10	10	10	275182	225845	350387	126137	119915	134322	283805	126791	0.446756	-1.16244	0.0125689
azoR	A0KP45	FMN-dependent NADH-azoreductase	0.000139309	2	2	2	1	1	2	3	3	3	3	3	3	3	39381	45148	41331.3	3821.98	3797.96	3817.78	41953.4	3812.57	0.0908763	-3.45995	2.30233e-05
ackA-2	A0KP55	Acetate kinase	9.12157e-08	5	5	5	5	5	5	16	16	16	16	16	16	16	3.66294e+06	3643454	3651335	1.18035e+06	1.15576e+06	1176683	3.65258e+06	1.17093e+06	0.320577	-1.64126	1.30099e-09
AHA_3609	A0KP78	Transcriptional regulator, MarR family	0.00189373	7	7	6	7	7	7	6	6	6	6	6	6	6	26495.1	26831.6	31504.8	10307.9	9685.29	12225.1	28277.2	10739.4	0.379792	-1.39672	0.000606005
AHA_3611	A0KP80	Probable NADP-dependent oxidoreductase p1	3.57278e-06	4	2	2	1	2	1	3	3	3	3	3	3	3	281239	297246	289491	103138	98784.8	103750	289326	101891	0.352168	-1.50567	2.74202e-06
AHA_3656	A0KPB1	Chloramphenicol acetyltransferase	0.00185182	1	1	1	1	1	1	3	3	3	3	3	3	3	77205.4	77422.3	82770	38962	38049	40966.9	79132.5	39326	0.496963	-1.00879	3.86172e-05
AHA_3661	A0KPB6	UPF0235 protein AHA_3661	7.26898e-05	3	3	3	3	3	3	4	4	4	4	4	4	4	69484.1	76949.8	75303.5	41831.6	34028.8	34377.2	73912.4	36745.9	0.497154	-1.00824	0.000400754
algQ	A0KPD4	Transcriptional regulatory protein AlgQ	5.28881e-05	3	2	3	2	2	2	8	8	8	8	8	8	8	62762.4	96554.1	86850.7	38469.3	36878.6	40725.2	82055.7	38691	0.471521	-1.0846	0.0127402
deoC	A0KPE4	Deoxyribose-phosphate aldolase	2.70397e-08	7	7	7	7	7	7	17	17	17	17	17	17	17	507738	505755	521667	244932	240076	226239	511720	237083	0.463305	-1.10996	3.34088e-06
recX	A0KPG2	Regulatory protein RecX	0.000109	2	2	2	2	2	1	4	4	4	4	4	4	4	79354.8	79709.8	79577.2	25420.4	23942.3	23278.8	79547.3	24213.8	0.304395	-1.71598	1.08224e-07
AHA_3721	A0KPG8	Transcriptional regulator, MarR family	9.44543e-06	5	5	5	3	5	5	8	8	8	8	8	8	8	134758	140804	137160	65243.7	69293.2	60479.9	137574	65005.6	0.472514	-1.08157	1.96041e-05
AHA_3747	A0KPJ4	Uncharacterized protein	4.92464e-06	3	3	3	3	3	3	6	6	6	6	6	6	6	133691	141141	137422	72465.6	55019	70932	137418	66138.9	0.481297	-1.055	0.000283395
AHA_3819	A0KPR1	Uncharacterized protein	3.81366e-08	3	3	3	1	1	1	3	3	3	3	3	3	3	3.14107e+06	3.58002e+06	3.60649e+06	4058.63	3184.89	3971.66	3.44253e+06	3738.4	0.00108594	-9.84683	2.1979e-05
AHA_3828	A0KPS0	L-asparaginase, type II	1.97805e-08	3	3	3	3	3	3	17	17	17	17	17	17	17	301395	336366	320471	23474.2	21727.1	23928.6	319411	23043.3	0.0721431	-3.79299	8.13077e-06
AHA_3832	A0KPS4	Uncharacterized protein	2.0708e-06	5	5	5	5	5	5	28	28	28	28	28	28	28	293538	391915	383170	168803	161826	184178	356208	171602	0.481748	-1.05365	0.00454407
AHA_3838	A0KPT0	Chemotaxis protein CheV	6.2591e-05	3	3	3	3	3	3	14	14	14	14	14	14	14	36425.7	36666.2	36060.1	11922	13388.8	15228.3	36384	13513.1	0.371401	-1.42895	1.93852e-05
AHA_3864	A0KPV2	Pyruvate dehydrogenase complex repressor	3.8788e-05	4	4	4	4	4	4	7	7	7	7	7	7	7	152187	156506	154460	57557.8	79064.3	55915.8	154384	64179.3	0.415712	-1.26634	0.000282827
ftsI	A0KPX8	Peptidoglycan D,D-transpeptidase FtsI	0.00210354	1	1	1	3	4	3	17	17	17	17	17	17	17	811288	933112	969879	209909	99684.4	170777	904759	160123	0.176979	-2.49835	0.000208952
lptA	A0KQ13	Lipopolysaccharide export system protein LptA	1.26047e-06	5	5	5	5	5	5	8	8	8	8	8	8	8	205694	228086	220957	108864	108536	107238	218246	108212	0.495829	-1.01209	7.68951e-05
AHA_3937	A0KQ25	UPF0307 protein AHA_3937	5.25256e-07	4	4	4	4	4	4	11	11	11	11	11	11	11	1.01134e+06	1.08561e+06	1.0825e+06	478131	448376	443493	1.05981e+06	456667	0.430893	-1.2146	2.22726e-05
AHA_3939	A0KQ27	UPF0265 protein AHA_3939	5.60226e-08	4	4	4	4	4	4	6	6	6	6	6	6	6	1.15717e+06	1.56633e+06	1562199	671824	586558	753465	1.42857e+06	670616	0.469433	-1.09101	0.0062403
uvrA	A0KQ38	UvrABC system protein A	3.01972e-07	3	3	3	3	3	3	48	48	48	48	48	48	48	1.22824e+06	1.35857e+06	1.27692e+06	626418	615221	647446	1.28791e+06	629695	0.488929	-1.0323	7.35553e-05
AHA_3963	A0KQ46	Colicin I receptor	7.06952e-06	5	5	5	5	5	5	19	19	19	19	19	19	19	128987	140487	135684	40347.1	38380.4	40821.4	135053	39849.6	0.295068	-1.76088	9.87558e-06
AHA_3969	A0KQ52	Uncharacterized protein	0.000400527	3	3	3	3	3	2	3	3	3	3	3	3	3	32643.8	32069.4	35693.8	16918.7	15569	16716.4	33469	16401.4	0.490046	-1.02901	0.000142199
AHA_3978	A0KQ61	Cupin domain protein	9.14037e-06	3	3	3	1	1	1	2	2	2	2	2	2	2	734089	766421	747666	5848.57	5791.55	5595.08	749392	5745.07	0.0076663	-7.02725	1.51289e-07
AHA_3992	A0KQ75	DNA gyrase inhibitor	0.000611811	1	1	1	1	1	1	6	6	6	6	6	6	6	117720	126152	116281	64344.4	54962.9	60104.5	120051	59803.9	0.498155	-1.00533	0.000125184
AHA_3994	A0KQ77	Catalase	8.30497e-09	4	4	4	4	4	4	26	26	26	26	26	26	26	4.14066e+06	4735381	4498805	419240	402755	400638	4.45828e+06	407544	0.0914128	-3.45146	1.97089e-05
AHA_4049	A0KQC3	Molybdopterin guanine dinucleotide-containing S/N-oxide reductase family protein	2.24136e-08	5	5	5	5	5	5	46	46	46	46	46	46	46	407555	413771	405088	136222	143728	138620	408805	139523	0.341296	-1.5509	1.52678e-07
AHA_4081	A0KQF5	Alcohol dehydrogenase, iron-containing	5.43362e-09	4	4	4	4	4	4	11	11	11	11	11	11	11	2.0262e+06	2307470	2261857	406664	400097	395254	2.19851e+06	400671	0.182247	-2.45603	3.27169e-05
AHA_4084	A0KQF8	Phosphatidylserine decarboxylase	0.00145549	4	4	3	3	3	1	13	13	13	13	13	13	13	66977.8	58898.4	47216.6	15850.7	20374.5	1	57697.6	12075.4	0.209287	-2.25644	0.00564608
argF	A0KQG4	Ornithine carbamoyltransferase	3.05908e-10	3	3	3	3	3	3	15	15	15	15	15	15	15	10270292	10763251	10917848	673258	656688	684580	1.06505e+07	671509	0.0630497	-3.98737	8.80235e-07
arcC-2	A0KQG5	Carbamate kinase	1.31889e-08	3	3	3	3	3	3	20	20	20	20	20	20	20	2731275	2.77627e+06	2857519	282042	274005	298669	2.78835e+06	284906	0.102177	-3.29086	3.06423e-07
arcA-2	A0KQG6	Arginine deiminase	1.27954e-09	6	6	6	6	6	6	36	36	36	36	36	36	36	9842352	11591605	10709252	631762	614298	618245	10714403	621435	0.058	-4.1078	3.69852e-05
mglB	A0KQH3	Galactose ABC transporter, periplasmic galactose-binding protein	2.04975e-06	4	4	4	4	4	4	22	22	22	22	22	22	22	186190	201213	190710	56456.2	54190.7	58823.7	192704	56490.2	0.293145	-1.77032	8.06215e-06
galK	A0KQH8	Galactokinase	1.2855e-05	3	3	3	3	3	3	13	13	13	13	13	13	13	131601	141513	128047	62222.4	66325	66080.7	133720	64876	0.485162	-1.04346	8.43751e-05
hslV	A0KQI7	ATP-dependent protease subunit HslV	1.77953e-06	6	6	6	6	6	6	3	3	3	3	3	3	3	271352	281468	273075	125737	131406	141622	275298	132922	0.482829	-1.05042	1.42185e-05
cysG3	A0KQJ4	Siroheme synthase 3	4.60972e-06	1	1	1	4	4	3	13	13	13	13	13	13	13	41568.9	38287.5	37746.3	4837.08	7298.42	10017.8	39200.9	7384.42	0.188374	-2.40833	7.67773e-05
potD	A0KQK9	Putrescine-binding periplasmic protein	6.4031e-07	5	5	5	5	5	5	10	10	10	10	10	10	10	162822	171642	161749	85153.2	76370.9	76601.9	165405	79375.3	0.479886	-1.05924	3.5593e-05
AHA_4144	A0KQL6	CreA	2.63247e-05	4	4	3	4	4	4	7	7	7	7	7	7	7	88720.1	103873	105436	45673.2	47719.8	49180.1	99342.9	47524.4	0.478387	-1.06375	0.000671818
AHA_4275	A0KQZ1	Ferrichrome receptor	4.00007e-05	3	3	3	3	3	3	15	15	15	15	15	15	15	290731	300470	302863	25112	33228.7	31054.5	298021	29798.4	0.0999873	-3.32211	4.46732e-07
trpS-1	A0KR04	Tryptophanyl-tRNA synthetase	3.1594e-06	4	4	5	5	4	4	12	12	12	12	12	12	12	240217	228057	222565	93269.8	89685.1	89241.6	230280	90732.2	0.394008	-1.3437	1.30219e-05
AHA_0023	A0KR17	Transcriptional regulator, TetR family	0.000506213	5	4	4	5	6	5	5	5	5	5	5	5	5	36380	37551	28928.5	17177.4	15877.7	16588.4	34286.5	16547.8	0.482634	-1.051	0.00287919
trmH	A0KR25	tRNA (guanosine(18)-2'-O)-methyltransferase	0.000421354	4	5	5	5	5	5	8	8	8	8	8	8	8	47201.7	53760.5	54430.9	15841.7	22473.5	16429.1	51797.7	18248.1	0.352296	-1.50514	0.000430481
AHA_0259	A0KEX1	LysM domain protein	0.00293042	2	2	2	2	2	2	5	5	5	5	5	5	5	17013.3	28343.9	26499.4	7927.4	7055.85	7167.81	23952.2	7383.69	0.308268	-1.69774	0.00926727
AHA_0302	A0KF14	Uncharacterized protein	0.00312325	1	1	1	1	1	1	3	3	3	3	3	3	3	20445	21094	22848.6	1	1	1	21462.5	1	4.65928e-05	-14.3895	7.45728e-06
hgpB	A0KGW8	Putative outer-membrane heme receptor	0.00283581	3	3	3	3	3	3	12	12	12	12	12	12	12	19261.1	12789.6	15007.1	1	1	1	15685.9	1	6.37513e-05	-13.9372	0.00117161
AHA_1267	A0KHQ7	Putative phenylacetate-CoA ligase	0.00335655	1	1	1	1	1	1	9	9	9	9	9	9	9	22499.7	21509.4	22831.4	1	1	1	22280.2	1	4.4883e-05	-14.4435	6.04271e-07
arcC-1	A0KK88	Carbamate kinase	0.00106936	2	2	2	2	2	2	4	4	4	4	4	4	4	30401.9	34359.8	40250.6	1	6351.99	3947.48	35004.1	3433.49	0.0980882	-3.34978	0.000755083
AHA_2175	A0KK98	Guanine deaminase	0.00129189	2	2	2	2	2	2	3	3	3	3	3	3	3	49255.6	59226.2	55665.1	1	7625.83	1	54715.7	2542.61	0.0464695	-4.42757	0.000174995
AHA_2178	A0KKA1	Xanthine dehydrogenase, FAD binding subunit	0.00510987	2	2	2	2	2	2	1	1	1	1	1	1	1	40461.8	22236.1	28650.9	1	1	1	30449.6	1	3.28412e-05	-14.8941	0.00466821
AHA_2433	A0KKZ7	Putative cell division inhibitor	0.000911718	2	2	2	2	2	2	2	2	2	2	2	2	2	16628	32884.8	28964.1	1	6212.7	1	26159	2071.57	0.0791915	-3.65851	0.0105802
AHA_2465	A0KL28	Cytochrome c-type protein NrfB	1.57597e-05	1	1	1	1	1	1	2	2	2	2	2	2	2	58352.9	27403	38483.5	1	11237.1	1	41413.1	3746.37	0.0904633	-3.46652	0.0183906
AHA_2479	A0KL42	Isochorismate synthases	0.0010781	1	1	1	1	1	1	1	1	1	1	1	1	1	10477.5	11187.2	11979	1	3440.1	2568.62	11214.6	2003.24	0.178628	-2.48497	0.00119002
AHA_2526	A0KL88	Hydrogenase (NiFe) small subunit (HydA)	0.000888581	2	2	2	2	2	2	9	9	9	9	9	9	9	11417.7	12563.4	13603.9	1	1026.55	1	12528.3	342.851	0.0273661	-5.19147	7.06634e-05
AHA_2761	A0KLW8	4Fe-4S binding domain protein	0.00205275	2	2	2	2	2	2	2	2	2	2	2	2	2	38934.7	25110.4	10817.7	1	1	1	24954.3	1	4.00733e-05	-14.607	0.0371413
AHA_2762	A0KLW9	Formate-dependent nitrite reductase	0.00218126	2	2	2	2	2	2	2	2	2	2	2	2	2	47379.4	84201.6	84185.3	1	1	1	71922.1	1	1.39039e-05	-16.1341	0.00423039
AHA_2765	A0KLX2	Nitrate/tmao reductase	9.91073e-07	2	2	2	2	2	2	2	2	2	2	2	2	2	67792.5	46188.3	66880.4	5558.75	3166.71	3052.05	60287.1	3925.84	0.065119	-3.94078	0.00136458
AHA_2866	A0KM69	Pyruvate dehydrogenase E1 component, beta subunit	0.00232463	2	2	2	2	2	2	15	15	15	15	15	15	15	27157.4	23159.3	29289.4	1	8854.4	13506.5	26535.4	7453.98	0.280907	-1.83183	0.0118103
AHA_3415	A0KNQ3	23S rRNA methyltransferase	0.00157695	1	1	1	1	1	1	2	2	2	2	2	2	2	103682	116453	113351	60708.2	44367.9	1	111162	35025.7	0.315087	-1.66618	0.0147724
AHA_3543	A0KP12	2-hydroxyglutaryl-CoA dehydratase, D-component	0.000804338	1	1	1	1	1	1	13	13	13	13	13	13	13	12303.6	13062.2	10809.6	1	1	1	12058.5	1	8.29293e-05	-13.5578	5.33477e-05
yacG	A0KPW2	DNA gyrase inhibitor YacG	0.00732498	2	2	2	2	2	2	3	3	3	3	3	3	3	31138.7	38754.9	39047.9	1	11991.2	19013.1	36313.9	10335.1	0.284605	-1.81297	0.013245
AHA_4086	A0KQF9	Uncharacterized protein	0.000612236	1	1	1	1	1	1	4	4	4	4	4	4	4	11826.6	16906.1	15984	7069.45	8087.56	1	14905.5	5052.67	0.338979	-1.56073	0.0298949
AHA_4090	A0KQG3	Putative transporter	0.00161983	2	2	2	2	2	1	7	7	7	7	7	7	7	16567.8	15727.2	16589.7	1	1	6962.69	16294.9	2321.56	0.142472	-2.81125	0.00393767
AHA_0009	A0KEA8	Valine--pyruvate aminotransferase	1.86987e-06	4	4	4	4	4	4	16	16	16	16	16	16	16	107728	131021	126556	171880	168303	163670	121768	167951	1.37926	0.463899	0.00356962
AHA_0067	A0KEB6	Response regulator receiver domain	8.88651e-05	4	4	4	4	4	4	8	8	8	8	8	8	8	65253.1	65750.9	67601.5	62285	75582.2	81230.3	66201.8	73032.5	1.10318	0.141668	0.294051
AHA_0054	A0KEB9	Ferritin	5.44404e-08	4	4	4	4	4	4	8	8	8	8	8	8	8	1.94563e+06	1.74789e+06	1.74016e+06	2.17839e+06	2.15525e+06	2.28366e+06	1.81123e+06	2205767	1.21783	0.284314	0.00718689
dnaA	A0KEC3	Chromosomal replication initiator protein DnaA	1.19197e-06	6	6	6	6	6	6	30	30	30	30	30	30	30	240778	248404	245961	238646	276710	270160	245048	261839	1.06852	0.0956146	0.233105
gmk	A0KEC4	Guanylate kinase	2.19729e-06	5	4	5	5	5	5	7	7	7	7	7	7	7	735404	805927	751061	387851	379604	390437	764131	385964	0.505102	-0.985353	6.28308e-05
kdkA	A0KEC7	3-deoxy-D-manno-octulosonic acid kinase	0.000289853	3	3	3	3	3	3	15	15	15	15	15	15	15	25846054	23521886	69232.2	19866908	21184644	22536586	1.64791e+07	21196046	1.28624	0.363161	0.598863
AHA_0013	A0KED1	KDP operon transcriptional regulatory protein KdpE	0.000413332	1	1	2	4	3	3	11	11	11	11	11	11	11	31091.5	26194.5	19767.7	13523.7	14295.8	12818.2	25684.6	13545.9	0.527396	-0.923042	0.021369
purK	A0KEE1	N5-carboxyaminoimidazole ribonucleotide synthase	0.000719492	2	2	1	2	2	1	4	4	4	4	4	4	4	26967	42825.1	38546.9	32518	37103.5	38719	36113	36113.5	1.00001	1.92464e-05	0.999929
AHA_0073	A0KEE5	Regulatory protein, LysR:LysR, substrate-binding	0.00103334	3	2	1	3	2	1	10	10	10	10	10	10	10	14302.1	17686.4	18504.8	8474.04	12981	20549.1	16831.1	14001.4	0.831876	-0.26556	0.492532
dnaN	A0KEE7	Beta sliding clamp	2.25739e-07	4	4	4	4	4	4	11	11	11	11	11	11	11	912554	946395	936160	620357	647409	671098	931703	646288	0.693663	-0.527693	8.75979e-05
gyrB	A0KEE9	DNA gyrase subunit B	6.21302e-08	5	5	5	5	5	5	46	46	46	46	46	46	46	2.20134e+06	2.2459e+06	2.14867e+06	1.86411e+06	1.95868e+06	2.08717e+06	2.19863e+06	1.96999e+06	0.896005	-0.158422	0.0315563
murI	A0KEF2	Glutamate racemase	4.65029e-06	4	4	4	4	4	4	9	9	9	9	9	9	9	34770.4	37097.3	35514.3	49170.9	50816.1	51873.9	35794	50620.3	1.41421	0.499998	0.000142567
codA	A0KEF4	Cytosine deaminase	2.43972e-05	4	4	5	5	5	5	9	9	9	9	9	9	9	68699.6	66034.6	55369.9	33724.1	34471.7	33104.7	63368	33766.8	0.532869	-0.908148	0.00193675
ubiE	A0KEF6	Ubiquinone/menaquinone biosynthesis C-methyltransferase UbiE	6.21302e-08	5	5	5	5	5	5	15	15	15	15	15	15	15	453191	457341	427157	578062	574579	585054	445897	579232	1.29903	0.377431	0.000178317
AHA_0085	A0KEF7	Uncharacterized protein	1.45552e-05	5	3	4	5	5	5	4	4	4	4	4	4	4	31655.1	64640.8	41008.5	41988.4	40507	39088	45768.1	40527.8	0.885503	-0.175431	0.622916
tatB	A0KEG0	Sec-independent protein translocase protein TatB	9.88773e-05	2	2	3	3	4	3	4	4	4	4	4	4	4	51053.5	51414.7	45757.2	68707.6	70174.4	67014.2	49408.4	68632.1	1.38908	0.474125	0.000712178
AHA_0090	A0KEG2	Deoxyribonuclease TatD	0.000190384	3	2	2	3	3	3	6	6	6	6	6	6	6	18711.8	25815.5	24419.1	31964.5	29025.8	29554.9	22982.1	30181.7	1.31327	0.393163	0.0376946
hemB	A0KEG3	Delta-aminolevulinic acid dehydratase	7.02029e-08	4	4	4	4	4	4	18	18	18	18	18	18	18	1.16489e+06	1.12604e+06	1.06258e+06	866869	903904	875328	1.11783e+06	882034	0.789056	-0.341801	0.00177612
prlC	A0KEG4	Oligopeptidase A	1.21991e-08	4	4	4	4	4	4	37	37	37	37	37	37	37	935144	953532	973460	895457	911369	980381	954046	929069	0.97382	-0.0382726	0.427544
rsmJ	A0KEG6	Ribosomal RNA small subunit methyltransferase J	1.2189e-05	5	5	5	6	6	5	8	8	8	8	8	8	8	107607	116281	107344	75861	75107.6	78992.8	110411	76653.8	0.694258	-0.526455	0.000439265
gppA	A0KEG8	Guanosine-5'-triphosphate,3'-diphosphate pyrophosphatase	6.13863e-06	5	5	5	5	5	5	22	22	22	22	22	22	22	123744	132368	120042	132880	117354	116476	125385	122237	0.974894	-0.0366828	0.651494
rhlB	A0KEG9	ATP-dependent RNA helicase RhlB	2.25739e-07	4	4	4	4	4	4	23	23	23	23	23	23	23	848084	824500	832143	1.15034e+06	1.12076e+06	1164118	834909	1.14507e+06	1.37149	0.455748	2.86752e-05
trx	A0KEH0	Thioredoxin	3.63376e-07	6	6	6	6	6	6	7	7	7	7	7	7	7	2.736e+06	2682247	2.64704e+06	1.5522e+06	1583648	1464620	2.68843e+06	1.53349e+06	0.570404	-0.809943	1.25333e-05
rho	A0KEH1	Transcription termination factor Rho	2.35165e-08	4	4	4	4	4	4	31	31	31	31	31	31	31	5.62335e+06	5.5997e+06	5.57238e+06	3.43807e+06	3244051	3.52748e+06	5.59847e+06	3.4032e+06	0.60788	-0.718142	1.33153e-05
ubiD	A0KEH3	3-octaprenyl-4-hydroxybenzoate carboxy-lyase	1.81411e-06	3	3	3	3	3	3	22	22	22	22	22	22	22	357140	409744	376663	320195	289864	304944	381182	305001	0.800144	-0.321668	0.0125421
AHA_0102	A0KEH4	NAD(P)H-flavin reductase (FMN reductase)	1.18619e-08	3	3	3	3	3	3	11	11	11	11	11	11	11	797633	785706	798429	802484	834308	912512	793923	849768	1.07034	0.0980704	0.165323
AHA_0103	A0KEH5	Uncharacterized protein	3.64418e-07	3	3	3	3	3	3	5	5	5	5	5	5	5	456126	463462	460112	479412	511560	537286	459900	509419	1.10768	0.147535	0.0426217
glpE	A0KEH8	Thiosulfate sulfurtransferase GlpE	3.39227e-05	4	3	4	4	5	5	5	5	5	5	5	5	5	11147.1	14688.6	15213.9	9713.12	9301.32	10511	13683.2	9841.82	0.719265	-0.475406	0.0442074
AHA_0114	A0KEI6	Ribose operon repressor	2.77798e-06	6	6	6	6	6	6	17	17	17	17	17	17	17	310539	329771	323357	209838	199309	241518	321222	216889	0.675198	-0.566618	0.00167985
norR	A0KEJ0	Anaerobic nitric oxide reductase transcription regulator NorR	0.00623266	1	3	3	3	3	3	6	6	6	6	6	6	6	11084.4	13274.9	13604.3	16299.3	17197.1	17257.1	12654.5	16917.9	1.3369	0.418892	0.00738651
glyS	A0KEJ9	Glycine--tRNA ligase beta subunit	8.52518e-09	3	3	3	3	3	3	37	37	37	37	37	37	37	2.09696e+06	2104414	2.01265e+06	1.81747e+06	1.87449e+06	1782791	2071340	1.82492e+06	0.881033	-0.182732	0.00344472
glyQ	A0KEK0	Glycine--tRNA ligase alpha subunit	1.05543e-07	4	4	4	4	4	4	11	11	11	11	11	11	11	769756	693278	725426	724281	740585	689752	729487	718206	0.984536	-0.0224839	0.695019
AHA_0132	A0KEK4	Endoribonuclease L-PSP	5.7836e-06	4	3	4	4	4	4	6	6	6	6	6	6	6	395914	381630	401967	571436	636226	633619	393170	613760	1.56105	0.642521	0.000557855
tusA	A0KEK5	Sulfur carrier protein TusA	7.79096e-06	4	4	4	4	4	4	4	4	4	4	4	4	4	147523	152363	143986	84373.6	82166.7	84958.8	147957	83833	0.566604	-0.819588	1.53753e-05
AHA_0135	A0KEK7	ABC-type sugar transport system, periplasmic component	3.77662e-05	5	4	4	5	5	5	17	17	17	17	17	17	17	17803.1	20247.9	19876.7	13775.5	14913.5	16752	19309.3	15147	0.784443	-0.35026	0.0225896
AHA_0137	A0KEK9	GltR	1.90055e-05	3	3	3	3	3	3	8	8	8	8	8	8	8	171715	168685	169936	190967	156731	182732	170112	176810	1.03937	0.0557159	0.552958
pepQ	A0KEL3	Xaa-Pro dipeptidase	8.47409e-07	7	7	7	7	7	7	16	16	16	16	16	16	16	72151.4	72361.9	69387	80000.9	77161.3	74273.7	71300.1	77145.3	1.08198	0.113674	0.0377092
AHA_0142	A0KEL4	Uncharacterized protein	5.42616e-05	2	1	2	3	2	2	6	6	6	6	6	6	6	11876.2	18758.6	23171.3	12751.6	16996.8	21907.1	17935.4	17218.5	0.96003	-0.0588488	0.873318
ilvY	A0KEM0	Transcriptional regulator IlvY	5.42219e-06	3	3	3	4	4	4	10	10	10	10	10	10	10	35540.1	36337.1	38598.7	38066.3	36771.2	40305.3	36825.3	38380.9	1.04224	0.0596919	0.322711
ilvC	A0KEM1	Ketol-acid reductoisomerase (NADP(+))	2.58878e-08	4	4	4	4	4	4	24	24	24	24	24	24	24	455576	417130	409285	350580	338756	354072	427330	347803	0.813897	-0.297082	0.00613114
pgi	A0KEM2	Glucose-6-phosphate isomerase	3.69541e-08	6	6	6	6	6	6	26	26	26	26	26	26	26	1.06749e+06	1.01335e+06	1024536	583074	550286	582028	1.03513e+06	571796	0.552393	-0.856233	1.93797e-05
slmA	A0KEM5	Nucleoid occlusion factor SlmA	2.54645e-05	5	6	6	6	6	6	8	8	8	8	8	8	8	26383.6	35126.2	32012.9	59126	51110.5	49221.4	31174.3	53152.7	1.70502	0.769787	0.00520486
dut	A0KEM6	Deoxyuridine 5'-triphosphate nucleotidohydrolase	0.000113332	3	3	3	3	3	3	4	4	4	4	4	4	4	139689	133758	138806	153327	162801	183973	137418	166700	1.21309	0.278686	0.0339493
coaBC	A0KEM7	Coenzyme A biosynthesis bifunctional protein CoaBC	1.20583e-06	3	4	3	4	4	3	15	15	15	15	15	15	15	382146	420592	421609	318749	317599	354199	408116	330182	0.809041	-0.305715	0.0116454
rpmB	A0KEM9	50S ribosomal protein L28	1.62065e-09	6	6	6	6	6	6	8	8	8	8	8	8	8	2.5513e+06	2974039	2.90886e+06	3.75948e+06	3.6642e+06	3.92403e+06	2.8114e+06	3.78257e+06	1.34544	0.428079	0.00306088
rpmG	A0KEN0	50S ribosomal protein L33	5.04769e-09	3	3	3	3	3	3	2	2	2	2	2	2	2	895998	1.01294e+06	1.06539e+06	1362180	1.20803e+06	1.10184e+06	991444	1.22402e+06	1.23458	0.304019	0.062282
AHA_0163	A0KEN1	Uncharacterized protein	0.00297993	1	1	1	1	1	1	2	2	1	2	2	2	2	34617.2	32926.4	445196	19992.6	51789.8	21326.1	170913	31036.1	0.18159	-2.46124	0.366652
mutM	A0KEN2	Formamidopyrimidine-DNA glycosylase	0.000227173	3	3	3	3	3	3	13	13	13	13	13	13	13	108097	126842	129805	139722	142113	394987	121582	225608	1.85561	0.891891	0.288
AHA_0165	A0KEN3	Uncharacterized protein	0.000105717	4	4	4	4	4	4	12	12	12	12	12	12	12	53610.3	57697.9	56525.6	79111.3	76419.7	78678.5	55944.6	78069.8	1.39548	0.480765	0.000114821
coaD	A0KEN4	Phosphopantetheine adenylyltransferase	4.71705e-06	6	6	6	6	6	6	10	10	10	10	10	10	10	268357	273948	275583	165172	160154	171605	272629	165644	0.60758	-0.718855	1.12822e-05
AHA_0167	A0KEN5	Heptosyltransferase	3.42905e-06	4	4	4	4	4	4	12	12	12	12	12	12	12	39746.2	38938.2	35016.7	49081.5	47438.3	48145.3	37900.4	48221.7	1.27233	0.347471	0.00255499
rfaF	A0KEN7	Lipopolysaccharide heptosyltransferase II	0.000108755	3	4	4	4	4	3	21	21	21	21	21	21	21	86264.5	93088.6	93586.8	51842.2	57767.2	54938.1	90980	54849.2	0.602871	-0.730079	0.000244096
AHA_0174	A0KEP2	HTH-type transcriptional regulator GntR	0.000650335	4	4	4	4	4	4	11	11	11	11	11	11	11	38023.2	38309	39981.4	36483.4	39096.7	37430.6	38771.2	37670.2	0.971604	-0.04156	0.323239
AHA_0175	A0KEP3	Putative quinone oxidoreductase, YhdH/YhfP family	5.53663e-07	5	5	5	5	5	5	10	10	10	10	10	10	10	344498	404249	441829	269995	249553	277705	396859	265751	0.669636	-0.578551	0.011372
fliL-1	A0KEP7	Flagellar protein FliL	5.47643e-05	5	5	5	5	5	5	3	3	3	3	3	3	3	71502.2	63866.2	68433.8	67676.1	72642.1	64225.9	67934	68181.4	1.00364	0.00524367	0.943842
ubiC	A0KEP8	Probable chorismate pyruvate-lyase	2.36769e-05	3	3	3	3	3	3	5	5	5	5	5	5	5	130734	126715	119389	170161	160025	161885	125613	164024	1.30579	0.384922	0.00108157
plsB	A0KEQ0	Glycerol-3-phosphate acyltransferase	1.20602e-05	5	5	5	5	5	5	34	34	34	34	34	34	34	101503	107516	102708	82079.6	86700.9	85706.9	103909	84829.2	0.816378	-0.29269	0.00117623
AHA_0186	A0KEQ4	SCO1/SenC family protein	0.000416164	3	1	1	3	3	3	7	7	7	7	7	7	7	18454.2	39197.3	34955	64650.1	23329	24988.8	30868.8	37656	1.21987	0.286728	0.672657
trmL	A0KEQ6	tRNA (cytidine(34)-2'-O)-methyltransferase	5.84281e-06	6	7	7	7	7	7	9	9	9	9	9	9	9	83290.7	50829.7	47522.9	38418	58230.6	36737.4	60547.8	44462	0.734329	-0.445502	0.294207
cpxR	A0KEQ8	Transcriptional regulatory protein CpxR	4.70062e-05	4	4	4	5	5	5	6	6	6	6	6	6	6	40604.3	44542.9	42686.2	52782.9	52619.4	53193.7	42611.1	52865.3	1.24065	0.311092	0.000875574
cysE	A0KER0	Serine acetyltransferase	4.65599e-07	3	3	3	3	3	3	14	14	14	14	14	14	14	2.43868e+06	2973766	3130711	2.38686e+06	2386391	2221510	2.84772e+06	2.33159e+06	0.818756	-0.288495	0.0757399
zapB	A0KER2	Cell division protein ZapB	5.98758e-08	5	5	5	5	5	5	8	8	8	8	8	8	8	1.90188e+06	2.10812e+06	2.11825e+06	1.44771e+06	1.26288e+06	1.94888e+06	2.04275e+06	1.55316e+06	0.760326	-0.395309	0.0867624
AHA_0195	A0KER3	Glyoxalase	3.68222e-05	2	3	2	3	3	3	8	8	8	8	8	8	8	518540	413568	519456	394105	390831	404692	483855	396543	0.819549	-0.287098	0.0691701
polA	A0KER4	DNA polymerase I	1.58116e-08	5	5	5	5	5	5	55	55	55	55	55	55	55	846177	877991	884587	699586	641847	698703	869585	680046	0.782035	-0.354695	0.00108401
AHA_0204	A0KER6	HTH-type transcriptional regulator EbgR	1.34974e-06	4	4	4	4	4	4	15	15	15	15	15	15	15	114575	117290	115721	104922	99046.4	103670	115862	102546	0.885069	-0.176139	0.00241563
AHA_0211	A0KES3	Generic methyltransferase	2.78605e-05	4	4	4	5	5	5	16	16	16	16	16	16	16	36203	21508.3	22337.8	29468.7	22799.4	19747.2	26683	24005.1	0.89964	-0.152581	0.655431
AHA_0213	A0KES5	S-formylglutathione hydrolase	6.13863e-06	5	5	5	5	5	5	11	11	11	11	11	11	11	401809	409127	403276	327638	317372	327457	404737	324155	0.800903	-0.3203	3.81143e-05
AHA_0214	A0KES6	S-(hydroxymethyl)glutathione dehydrogenase	5.85715e-07	3	3	3	3	3	3	12	12	12	12	12	12	12	471777	462902	445799	641495	638224	662463	460159	647394	1.40689	0.492511	6.40252e-05
AHA_0215	A0KES7	Transcriptional regulator, LysR family	0.00189688	1	1	1	3	2	2	11	11	11	11	11	11	11	18642.7	13738.3	16875.4	13423.9	14854.6	12212	16418.8	13496.8	0.822036	-0.282727	0.14651
AHA_0218	A0KET0	ABC transporter, nucleotide binding/ATPase protein (Sugar/ribonucleotide)	4.26961e-05	4	5	5	5	5	5	15	15	15	15	15	15	15	26101.2	28391.7	27024.9	22953	20982	25163.6	27172.6	23032.9	0.84765	-0.23846	0.0398534
AHA_0219	A0KET1	Membrane lipoprotein	1.79389e-07	3	3	3	3	3	3	21	21	21	21	21	21	21	968354	962611	991538	753961	720963	710356	974168	728427	0.747743	-0.419386	0.000100487
uvrD	A0KET2	DNA helicase	2.20273e-06	5	5	5	5	5	5	31	31	31	31	31	31	31	225290	238892	213810	234283	253560	260608	225997	249484	1.10392	0.142641	0.0931333
AHA_0227	A0KET9	Uncharacterized protein	3.10201e-06	5	5	5	5	5	5	8	8	8	8	8	8	8	231630	261009	252581	290587	282030	294331	248407	288983	1.16335	0.21828	0.0127645
AHA_0232	A0KEU4	LysR family transcriptional regulator	0.000861996	2	1	1	1	1	1	6	6	6	6	6	6	6	5545335	12473226	12488326	10589194	10548486	21255.9	1.0169e+07	7.05298e+06	0.693579	-0.527868	0.500097
AHA_0239	A0KEV1	Transporter, LysE family	3.56398e-06	1	1	1	1	1	1	1	1	1	1	1	1	1	17592.1	19869.9	20685.3	26240.5	21491.4	22576.8	19382.4	23436.3	1.20915	0.273992	0.0766579
rarD-1	A0KEV3	RarD protein	0.0010947	1	1	1	3	2	2	2	2	2	2	2	2	2	201981	165558	178750	91952.3	134920	117685	182096	114852	0.630722	-0.664923	0.0148728
AHA_0243	A0KEV5	Putative aldehyde dehydrogenase	4.21323e-05	5	5	5	5	5	4	12	12	12	12	12	12	12	56533.6	62084.5	64889	40678.4	40459.2	39716.3	61169	40284.6	0.658579	-0.602571	0.00107575
AHA_0244	A0KEV6	DNA-binding protein	1.42517e-05	3	3	3	3	3	3	3	3	3	3	3	3	3	158574	149042	159892	177976	156697	169581	155836	168084	1.0786	0.109158	0.158203
mmsA-1	A0KEV8	Methylmalonate-semialdehyde dehydrogenase	2.61709e-05	3	3	3	3	3	3	15	15	15	15	15	15	15	57263.3	68305.1	64134.4	42522	43050.3	41762.1	63234.3	42444.8	0.671231	-0.575119	0.0030345
AHA_0247	A0KEV9	Glutamine amidotransferase, class I	0.000611811	3	3	3	3	3	3	9	9	9	9	9	9	9	51764.7	29410.2	22447	49896	54995.5	54614.9	34540.6	53168.8	1.53931	0.622285	0.107096
ald	A0KEW0	Alanine dehydrogenase	1.05926e-05	4	4	4	4	4	4	14	14	14	14	14	14	14	142441	152514	142700	98704.2	100364	100074	145885	99714	0.683509	-0.548967	0.00016146
AHA_0249	A0KEW1	Carbohydrate kinase, PfkB family	7.24855e-05	5	5	5	5	4	5	11	11	11	11	11	11	11	20995.7	19753	22645.6	20073.5	18710	14906.9	21131.5	17896.8	0.846927	-0.23969	0.139659
AHA_0250	A0KEW2	Rrf2 family protein	1.9527e-05	2	1	1	3	3	3	9	9	9	9	9	9	9	72653.5	7036.15	4469.6	4764.14	9412.58	6352.81	28053.1	6843.18	0.243937	-2.03542	0.396443
trkA	A0KEW7	Trk system potassium uptake protein TrkA	9.84909e-05	3	3	3	3	3	3	16	16	16	16	16	16	16	43672.8	67595.4	67145.5	40449.8	39087.5	42030.4	59471.2	40522.5	0.68138	-0.553468	0.075601
fmt	A0KEW9	Methionyl-tRNA formyltransferase	7.66022e-07	3	3	3	3	3	3	13	13	13	13	13	13	13	547295	563191	555322	364798	355110	384694	555269	368200	0.663102	-0.592696	4.51532e-05
smg	A0KEX3	Protein Smg homolog	5.09145e-06	3	4	3	4	4	4	6	6	6	6	6	6	6	37291.1	18956	21612	73844.4	37969.6	77732.4	25953	63182.1	2.43448	1.28361	0.0552012
tsaC	A0KEX6	Threonylcarbamoyl-AMP synthase	3.27109e-05	6	5	6	6	5	6	10	10	10	10	10	10	10	32820.7	41711	35846.9	40170.5	44986	39880.1	36792.9	41678.9	1.1328	0.179889	0.189044
hemF	A0KEX7	Oxygen-dependent coproporphyrinogen-III oxidase	2.15606e-05	7	4	5	6	6	6	9	9	9	9	9	9	9	61858.4	110015	72663.7	82003	91273.3	93082.4	81512.4	88786.2	1.08924	0.123317	0.652814
aroE	A0KEX8	Shikimate dehydrogenase (NADP(+))	1.30661e-06	3	3	3	3	3	3	9	9	9	9	9	9	9	204707	219891	150863	199476	188432	189493	191821	192467	1.00337	0.00485306	0.977177
engB	A0KEY0	Probable GTP-binding protein EngB	4.91619e-08	5	5	5	5	5	5	14	14	14	14	14	14	14	1.15716e+06	1.12945e+06	1.15154e+06	654430	649044	664574	1.14605e+06	656016	0.572414	-0.80487	8.83354e-07
yihI	A0KEY2	Der GTPase-activating protein YihI	9.94786e-07	5	5	5	5	5	5	10	10	10	10	10	10	10	572316	499392	521391	329135	329691	331684	531033	330170	0.62175	-0.685593	0.000745406
hemN	A0KEY4	Coproporphyrinogen-III oxidase	2.41272e-07	4	4	4	4	4	4	20	20	20	20	20	20	20	91273.2	96380.4	102003	174209	173686	187527	96552.3	178474	1.84847	0.886333	0.000117262
add-1	A0KEY5	Adenosine deaminase	1.10858e-07	6	6	6	6	6	6	19	19	19	19	19	19	19	453437	516619	504360	413483	427033	431005	491472	423841	0.86239	-0.213587	0.0279968
ntrC	A0KEY6	DNA-binding transcriptional regulator NtrC	5.84281e-06	3	3	3	3	3	3	21	21	21	21	21	21	21	91883.1	93140.7	104712	115128	113283	113865	96578.4	114092	1.18134	0.240427	0.0131363
glnA	A0KEY9	Glutamine synthetase	1.07598e-08	4	4	4	4	4	4	22	22	22	22	22	22	22	3.89001e+06	4.20238e+06	4.37012e+06	4102200	4.42018e+06	4.4327e+06	4.15417e+06	4318360	1.03952	0.0559236	0.407158
typA	A0KEZ0	GTP-binding protein TypA	1.66402e-09	6	6	6	6	6	6	35	35	35	35	35	35	35	6032446	6.43198e+06	6346183	4422512	4808838	4892153	6.2702e+06	4.70783e+06	0.750826	-0.413449	0.00116574
dtd	A0KEZ2	D-aminoacyl-tRNA deacylase	2.40353e-05	3	2	2	4	4	4	3	3	3	3	3	3	3	38217.9	40012.7	46411	49277.7	52027.8	52661.5	41547.2	51322.4	1.23528	0.304837	0.0222072
AHA_0282	A0KEZ4	Acetyltransferase	0.000303139	3	4	3	3	3	3	15	15	15	15	15	15	15	41597.4	44664.4	45012.2	26753.6	23146.3	25611.6	43758	25170.5	0.575221	-0.797812	0.000256713
recG	A0KEZ6	ATP-dependent DNA helicase RecG	9.96644e-05	4	4	4	4	4	4	18	18	18	18	18	18	18	50090.6	58019.6	60233.1	52894.8	57808.3	62501.6	56114.4	57734.9	1.02888	0.0410727	0.715692
pssA	A0KEZ7	CDP-diacylglycerol--serine O-phosphatidyltransferase	4.41789e-05	4	4	4	4	4	4	23	23	23	23	23	23	23	38923.7	15152.6	32571.3	30063.8	31762.5	33595.8	28882.5	31807.3	1.10127	0.139162	0.704548
AHA_0290	A0KF02	HTH-type transcriptional regulator GntR	4.03084e-05	4	4	4	4	4	4	9	9	9	9	9	9	9	39672.4	35280.3	35495.7	58548.5	69501.4	67259	36816.2	65102.9	1.76833	0.822384	0.00146831
yibP	A0KF04	Nonpeptidase homolog, peptidase M23B family	0.00151431	3	3	3	3	3	3	14	14	14	14	14	14	14	21481	31148.2	32050.3	21132.1	21707.7	23981.9	28226.5	22273.9	0.789114	-0.341695	0.163546
gpmI	A0KF05	2,3-bisphosphoglycerate-independent phosphoglycerate mutase	6.27801e-09	5	5	5	5	5	5	28	28	28	28	28	28	28	3483422	4.28608e+06	4214878	2.78651e+06	2.68793e+06	3.01551e+06	3.99479e+06	2.82998e+06	0.708418	-0.497327	0.0131868
AHA_0294	A0KF06	Rhodanese domain protein	4.66614e-07	5	5	5	5	5	5	10	10	10	10	10	10	10	641948	625601	628947	749234	780182	617002	632165	715472	1.13178	0.178594	0.172937
secB	A0KF07	Protein-export protein SecB	2.36515e-10	6	6	6	7	7	7	6	6	6	6	6	6	6	3.97277e+06	3970125	4.05056e+06	4.55257e+06	4338810	4.94865e+06	3.99782e+06	4.61334e+06	1.15397	0.206601	0.0270654
gpsA	A0KF08	Glycerol-3-phosphate dehydrogenase [NAD(P)+]	2.48102e-07	3	3	3	3	3	3	14	14	14	14	14	14	14	491506	522400	470525	593207	664976	687135	494810	648439	1.31048	0.390096	0.00873945
nfuA	A0KF09	Fe/S biogenesis protein NfuA	3.73377e-07	4	4	4	4	4	4	10	10	10	10	10	10	10	1.55618e+06	1.61798e+06	1.60685e+06	1599366	1.46082e+06	1577056	1.59367e+06	1.54575e+06	0.969928	-0.0440506	0.36529
bioH	A0KF11	Pimeloyl-[acyl-carrier protein] methyl ester esterase	3.3731e-05	3	2	3	3	3	3	4	4	4	4	4	4	4	150875	239156	105167	112964	105599	116110	165066	111557	0.675835	-0.565258	0.24647
AHA_0303	A0KF15	S1 RNA binding domain protein	1.61966e-06	4	4	4	4	4	4	31	31	31	31	31	31	31	257079	279978	275152	230486	229515	238174	270736	232725	0.8596	-0.218262	0.00710022
greB	A0KF16	Transcription elongation factor GreB	0.000152464	3	4	4	3	4	4	9	9	9	9	9	9	9	56968.7	45168.1	54904.2	39422.2	30881.7	32635.3	52347	34313.1	0.655493	-0.609348	0.015729
AHA_0305	A0KF17	Transcriptional regulator OmpR	1.44183e-06	4	4	4	4	4	4	14	14	14	14	14	14	14	437419	548593	508561	364149	367319	385758	498191	372408	0.747522	-0.419813	0.0192917
envZ	A0KF18	Osmolarity sensor protein EnvZ	0.00102677	2	2	1	3	4	4	12	12	12	12	12	12	12	66524.3	7624.52	5586.54	20902.9	13542.8	19877.2	26578.5	18107.6	0.68129	-0.553659	0.695293
rpsJ	A0KF20	30S ribosomal protein S10	3.69638e-10	5	5	5	5	5	5	9	9	9	9	9	9	9	51165692	51316476	49017988	35462900	36415968	37144720	50500052	36341196	0.719627	-0.474679	9.03519e-05
rplC	A0KF21	50S ribosomal protein L3	3.85385e-09	4	4	4	4	4	4	18	18	18	18	18	18	18	6493472	5.94722e+06	5982709	6.86913e+06	6.998e+06	7.45754e+06	6.14113e+06	7.10823e+06	1.15748	0.210985	0.01827
rplD	A0KF22	50S ribosomal protein L4	3.15661e-09	5	5	5	5	5	5	15	15	15	15	15	15	15	27776518	33409494	33717156	16109822	15472105	17774220	3.16344e+07	16452049	0.520068	-0.943226	0.00177101
rplW	A0KF23	50S ribosomal protein L23	1.48221e-09	4	4	4	4	4	4	8	8	8	8	8	8	8	4.02831e+06	4.16078e+06	3.87588e+06	4704763	4621567	4768433	4021661	4.69825e+06	1.16824	0.224333	0.00186939
rplB	A0KF24	50S ribosomal protein L2	7.34144e-10	3	3	3	3	3	3	20	20	20	20	20	20	20	10762276	10066572	10489683	13011772	13299022	12611020	1.04395e+07	12973938	1.24277	0.313562	0.000874052
rpsS	A0KF25	30S ribosomal protein S19	4.60889e-07	5	5	4	5	5	5	5	5	5	5	5	5	5	819781	883104	892363	998195	1.1801e+06	1.20794e+06	865083	1.12875e+06	1.30479	0.383813	0.019308
rplV	A0KF26	50S ribosomal protein L22	1.194e-08	6	6	6	6	6	6	9	9	9	9	9	9	9	2.60684e+06	2.74545e+06	2.44391e+06	3868579	4437758	4203774	2.59874e+06	4170037	1.60464	0.68225	0.00109224
rpsC	A0KF27	30S ribosomal protein S3	1.50051e-08	5	5	5	5	5	5	20	20	20	20	20	20	20	1.52852e+06	1.52395e+06	1.46391e+06	3.12254e+06	2.87284e+06	3004305	1.50546e+06	2.99989e+06	1.99267	0.994705	3.75537e-05
rplP	A0KF28	50S ribosomal protein L16	4.55848e-09	7	7	7	7	7	7	8	8	8	8	8	8	8	1.61064e+06	1627112	1.62748e+06	3145909	3.16426e+06	3.30688e+06	1.62174e+06	3.20568e+06	1.97669	0.983087	6.4927e-06
rpmC	A0KF29	50S ribosomal protein L29	6.7875e-09	6	5	5	5	5	5	3	3	3	3	3	3	3	5.40484e+06	6054654	12708098	3.58727e+06	3.02119e+06	3.41777e+06	8.05586e+06	3.34208e+06	0.414863	-1.26929	0.114185
rpsQ	A0KF30	30S ribosomal protein S17	3.42302e-09	4	4	4	4	4	4	11	11	11	11	11	11	11	10251525	10212212	10053412	9759433	10250530	10851061	10172383	10287008	1.01127	0.0161657	0.739385
rplN	A0KF31	50S ribosomal protein L14	1.12297e-08	5	5	5	5	5	5	13	13	13	13	13	13	13	2.55773e+06	2.80434e+06	2.67482e+06	2928623	3.05896e+06	3.0707e+06	2.67896e+06	3.01943e+06	1.12709	0.172599	0.0157634
rplX	A0KF32	50S ribosomal protein L24	3.25802e-07	6	6	6	6	6	6	15	15	15	15	15	15	15	1.09085e+06	1.07086e+06	1.04507e+06	1181060	1.12496e+06	1.18791e+06	1.06893e+06	1.16464e+06	1.08954	0.123724	0.0161567
rplE	A0KF33	50S ribosomal protein L5	1.20945e-10	6	6	6	6	6	6	19	19	19	19	19	19	19	16004113	16228087	15243846	13601111	13610788	13957009	1.58253e+07	1.3723e+07	0.867151	-0.205645	0.00277832
rpsN	A0KF34	30S ribosomal protein S14	5.4023e-09	4	4	4	4	4	4	7	7	7	7	7	7	7	2.02643e+06	2.01781e+06	1.95873e+06	3408851	3.64209e+06	3747896	2.00099e+06	3.59961e+06	1.79892	0.847128	9.82536e-05
rpsH	A0KF35	30S ribosomal protein S8	2.42624e-09	7	6	5	6	7	7	10	10	10	10	10	10	10	2.44675e+06	2.88213e+06	2.9641e+06	2.90384e+06	2.77534e+06	2783928	2.76433e+06	2.82104e+06	1.02052	0.0292975	0.749556
rplF	A0KF36	50S ribosomal protein L6	2.8825e-08	6	6	6	6	6	6	10	10	10	10	10	10	10	833780	794180	820999	1.08297e+06	1.17677e+06	1.07774e+06	816320	1.11249e+06	1.36282	0.446591	0.000981067
rplR	A0KF37	50S ribosomal protein L18	5.51516e-08	4	4	4	4	4	4	7	7	7	7	7	7	7	5.33622e+06	6661261	6410153	8.03886e+06	7658135	8514950	6.13588e+06	8.07065e+06	1.31532	0.395415	0.015287
rpsE	A0KF38	30S ribosomal protein S5	5.1183e-08	6	6	6	6	6	6	14	14	14	14	14	14	14	1612221	1.52808e+06	1702837	1.62402e+06	1723510	1828547	1.61438e+06	1.72536e+06	1.06874	0.0959166	0.226256
rpmD	A0KF39	50S ribosomal protein L30	3.52964e-08	3	3	4	4	5	4	3	3	3	3	3	3	3	262021	388566	308177	353257	338012	368443	319588	353237	1.10529	0.144422	0.425944
rpsM	A0KF42	30S ribosomal protein S13	3.15274e-08	5	5	5	5	5	5	13	13	13	13	13	13	13	2.43673e+06	2.5438e+06	2.54688e+06	3.95026e+06	4007305	4.13809e+06	2.50914e+06	4.03188e+06	1.60688	0.684264	2.13565e-05
rpsK	A0KF43	30S ribosomal protein S11	3.7258e-09	5	4	5	5	5	5	8	8	8	8	8	8	8	2.40412e+06	3.39697e+06	2.57447e+06	4275488	4161550	4.34441e+06	2.79185e+06	4.26048e+06	1.52604	0.609794	0.00916947
rpsD	A0KF44	30S ribosomal protein S4	1.08986e-08	5	5	5	5	5	5	16	16	16	16	16	16	16	7.37732e+06	7774060	7892909	12740700	12630099	11787913	7.68143e+06	1.23862e+07	1.61249	0.689291	0.000155995
rpoA	A0KF45	DNA-directed RNA polymerase subunit alpha	2.39367e-10	5	5	5	5	5	5	32	32	32	32	32	32	32	17971104	19527036	18816656	16494541	15923566	17031572	1.87716e+07	1.64832e+07	0.878094	-0.187553	0.0143022
rplQ	A0KF46	50S ribosomal protein L17	1.66718e-08	7	7	7	7	7	7	9	9	9	9	9	9	9	4471374	4782264	4676897	4.40881e+06	4443346	4.48582e+06	4.64351e+06	4445991	0.957463	-0.0627112	0.103406
AHA_0340	A0KF47	Uncharacterized protein	6.33224e-06	4	4	4	4	4	4	12	12	12	12	12	12	12	148643	150169	148344	266305	258265	251327	149052	258632	1.73518	0.795088	1.49397e-05
AHA_0343	A0KF50	Modulator of glutathione-dependent potassium efflux system	0.000283344	2	2	2	2	2	2	4	4	4	4	4	4	4	67857.1	72060.2	69693.3	44370.4	39950.2	41020.8	69870.2	41780.5	0.597973	-0.741848	9.92072e-05
AHA_0345	A0KF52	Clavaldehyde dehydrogenase	5.57453e-05	3	3	3	4	4	4	8	8	8	8	8	8	8	51689.2	54289.6	52013.3	54377.5	50981.1	49333.9	52664	51564.1	0.979115	-0.0304501	0.551849
AHA_0347	A0KF54	Uncharacterized protein	0.0010516	2	2	2	2	2	2	2	2	2	2	2	2	2	43046.4	45369.5	42692.3	35030.4	34268.9	36229.2	43702.8	35176.2	0.804896	-0.313126	0.00109951
AHA_0348	A0KF55	Protease II	1.43832e-07	4	4	4	4	4	4	26	26	26	26	26	26	26	325523	344127	328396	188470	184450	189075	332682	187332	0.563096	-0.828548	1.67926e-05
AHA_0349	A0KF56	Trap transporter solute receptor, taxi family	2.14261e-08	5	5	5	5	5	5	12	12	12	12	12	12	12	1.2156e+06	1274828	1.20645e+06	1.78881e+06	1.8632e+06	1.94043e+06	1.23229e+06	1.86415e+06	1.51275	0.597172	0.000204169
AHA_0357	A0KF64	Uncharacterized protein	0.000175559	1	1	1	1	1	1	1	1	1	1	1	1	1	32145.1	35531	36191.6	41459.9	45409.8	44299.4	34622.6	43723	1.26285	0.336681	0.00610805
AHA_0361	A0KF68	HTH-type transcriptional regulator YidZ	0.00143495	3	3	3	3	3	3	12	12	12	12	12	12	12	14770.5	22583	25885.8	22249.4	22613.8	21029.1	21079.8	21964.1	1.04195	0.0592895	0.803708
AHA_0363	A0KF70	Uncharacterized protein	2.28301e-07	4	4	4	4	4	4	3	3	3	3	3	3	3	225356	211883	218699	237338	237432	237261	218646	237344	1.08551	0.118379	0.00860605
AHA_0367	A0KF74	Transcriptional regulator, TetR family	0.00185413	1	1	2	1	1	1	5	5	5	5	5	5	5	92716.7	105509	92473.9	169391	140025	145349	96899.8	151588	1.56438	0.645592	0.00545081
AHA_0370	A0KF77	Ribosomal RNA small subunit methyltransferase D	2.31896e-06	5	5	5	6	6	6	8	8	8	8	8	8	8	93492.6	99113.7	67871.8	44631.5	45966.4	44280.4	86826	44959.4	0.51781	-0.949504	0.0121753
ftsY	A0KF78	Signal recognition particle receptor FtsY	1.3229e-07	5	5	5	5	5	5	19	19	19	19	19	19	19	898431	893246	886970	687947	647982	657687	892882	664539	0.744262	-0.426117	5.25305e-05
ftsE	A0KF79	Cell division ATP-binding protein FtsE	0.000914964	5	4	3	5	5	5	11	11	11	11	11	11	11	8746.8	13572.1	67231.7	10511.4	10134.5	10411.3	29850.2	10352.4	0.346811	-1.52778	0.356956
rpoH	A0KF81	RNA polymerase sigma factor RpoH	7.37582e-06	2	2	1	2	1	1	4	4	4	4	4	4	4	133102	44788.4	41860.7	39937.2	27758.3	40572.6	73250.3	36089.4	0.492686	-1.02126	0.28629
AHA_0375	A0KF82	Carbonic anhydrase	3.83343e-08	6	6	6	6	6	6	14	14	14	14	14	14	14	79876.8	60727.8	60050.9	119821	107008	98446.8	66885.2	108425	1.62107	0.696942	0.00987297
hutC	A0KF83	Histidine utilization repressor	1.17263e-05	3	3	3	3	3	3	10	10	10	10	10	10	10	41664.4	54193.8	50980.6	56040.8	53738.1	54770.4	48946.3	54849.8	1.12061	0.164286	0.196743
hutH	A0KF87	Histidine ammonia-lyase	7.95231e-07	3	3	3	3	3	3	11	11	11	11	11	11	11	626635	573695	601702	340432	303401	328103	600677	323979	0.539356	-0.890689	0.000123267
AHA_0385	A0KF92	Hypothetical msha biogenesis protein mshi	0.000860125	3	2	2	3	3	3	10	10	10	10	10	10	10	17276.5	8104.94	28772.5	20765.6	14334.7	21541.5	18051.3	18880.6	1.04594	0.0648013	0.903158
AHA_0388	A0KF95	Msha biogenesis protein mshj	0.000355337	1	2	2	3	3	3	11	11	11	11	11	11	11	24858.1	14229.4	15113.9	15391.1	14195.3	14796.8	18067.1	14794.4	0.818857	-0.288317	0.393102
AHA_0392	A0KF99	Type IV pilin	1.10541e-06	3	3	3	3	3	3	20	20	20	20	20	20	20	65403.4	61868.1	61567.6	77449.8	76478.7	79563.5	62946.4	77830.7	1.23646	0.306214	0.000627831
mreB	A0KFA7	Rod shape-determining protein MreB	3.08642e-08	7	7	7	7	7	7	21	21	21	21	21	21	21	2480519	2561663	2.56031e+06	2.19395e+06	2.29085e+06	2.31328e+06	2.53416e+06	2.26603e+06	0.894191	-0.161345	0.00411062
mreC	A0KFA8	Cell shape-determining protein MreC	1.09646e-05	4	4	4	4	4	4	16	16	16	16	16	16	16	45741.4	35419.6	41704.8	76281.2	73684.1	72013.9	40955.3	73993	1.80668	0.853341	0.00052716
maf-1	A0KFB0	dTTP/UTP pyrophosphatase	1.92081e-06	5	5	5	5	5	5	14	14	14	14	14	14	14	296150	308066	301449	285047	288665	317312	301889	297008	0.983833	-0.0235142	0.673984
AHA_0404	A0KFB1	Ribonuclease G	4.25371e-07	4	4	4	4	4	4	29	29	29	29	29	29	29	169659	190771	196336	162442	165974	162531	185589	163649	0.881784	-0.181503	0.0556319
AHA_0407	A0KFB4	Hydrolase, carbon-nitrogen family	0.00282649	1	1	1	3	3	3	33	33	33	33	33	33	33	8264.24	3570.63	4453.41	8359.31	9254.97	10688.3	5429.42	9434.19	1.7376	0.797099	0.0656518
tldD	A0KFB5	Protein TldD	1.79389e-07	4	4	5	5	4	5	20	20	20	20	20	20	20	160332	178949	177366	162614	156136	166379	172215	161710	0.938996	-0.0908091	0.190256
AHA_0418	A0KFC4	Uncharacterized protein	0.00110323	3	2	3	3	3	3	8	8	8	8	8	8	8	20461.4	24963	15911.5	21355.4	24461.4	16941.2	20445.3	20919.3	1.02319	0.033068	0.895978
aphA	A0KFD2	HAD-superfamily (Subfamily iiib) phosphatase	8.56038e-05	4	4	4	4	5	5	8	8	8	8	8	8	8	23988	26929.3	77950.9	40060	47299.8	43064	42956.1	43474.6	1.01207	0.0173101	0.977963
AHA_0426	A0KFD3	Zinc protease	0.0011332	4	2	3	3	3	3	7	7	7	7	7	7	7	14299.8	11159.6	12592.5	24642.2	23743.9	25089.6	12684	24491.9	1.93093	0.949297	0.000283267
AHA_0429	A0KFD6	Acetyltransferase, GNAT family	4.10172e-05	4	5	5	5	5	5	4	4	4	4	4	4	4	64086.8	62877.8	61858	62501.8	64447.2	66728	62940.9	64559	1.02571	0.0366216	0.306267
rimK	A0KFE0	Probable alpha-L-glutamate ligase	1.62496e-05	5	5	5	5	5	4	9	9	9	9	9	9	9	63121.5	75462.1	60206.7	24371.8	32188.3	66857.9	66263.4	41139.3	0.620845	-0.687695	0.144263
thiC	A0KFE6	Phosphomethylpyrimidine synthase	0.000276021	3	2	2	3	2	1	9	9	9	9	9	9	9	11968.9	9578.29	14419.8	11639	12971.8	13161.8	11989	12590.9	1.0502	0.0706653	0.704606
thiG	A0KFF0	Thiazole synthase	0.00121769	4	5	5	5	5	5	22	22	22	22	22	22	22	14508.1	12298.2	11292.4	12664.4	12636.9	17090.9	12699.6	14130.8	1.1127	0.154062	0.46141
AHA_0448	A0KFF5	Acetyltransferase, GNAT family	1.75427e-05	3	2	1	3	3	3	8	8	8	8	8	8	8	27342.7	50231	33114.4	32560	31011.1	33159.7	36896	32243.6	0.873905	-0.194452	0.537231
AHA_0454	A0KFG2	Putative mono-oxygenase	1.22562e-06	2	2	2	3	3	3	3	3	3	3	3	3	3	4524.12	10000.9	4910.66	8913.29	8760.35	10039.9	6478.56	9237.83	1.42591	0.511882	0.202122
glpX	A0KFH1	Fructose-1,6-bisphosphatase	4.47904e-07	4	4	4	4	4	4	17	17	17	17	17	17	17	1.22493e+06	1.21272e+06	1.17984e+06	2.0349e+06	1.95927e+06	2014941	1.20583e+06	2.00304e+06	1.66113	0.732163	7.09194e-06
AHA_0467	A0KFH4	Putative uroporphyrin-III C-methyltransferase	6.9306e-08	5	5	5	5	5	5	31	31	31	31	31	31	31	285473	301251	306456	324798	348663	354649	297727	342703	1.15107	0.202971	0.0153925
hemC	A0KFH6	Porphobilinogen deaminase	3.28793e-08	6	6	6	6	6	6	17	17	17	17	17	17	17	615132	627025	588153	422134	481489	407193	610103	436939	0.716172	-0.481623	0.00243292
cyaA	A0KFH7	Adenylate cyclase	1.5928e-06	4	4	4	4	4	4	30	30	30	30	30	30	30	43565.7	47835.2	40479.5	59884.6	58552.8	56759.1	43960.1	58398.8	1.32845	0.409744	0.00337688
AHA_0471	A0KFH8	Carboxylesterase 2	2.9754e-06	2	2	2	3	4	2	5	5	5	5	5	5	5	386408	395392	398335	479637	243155	319048	393378	347280	0.882815	-0.179818	0.545088
lysA	A0KFI0	Diaminopimelate decarboxylase	5.90251e-06	6	6	6	6	6	6	21	21	21	21	21	21	21	149167	172423	160492	188179	184789	191357	160694	188108	1.1706	0.227246	0.0171111
dapF	A0KFI1	Diaminopimelate epimerase	4.41789e-05	4	4	4	4	4	4	8	8	8	8	8	8	8	86435.1	90127.9	83669.6	80309	90907.2	97642.8	86744.2	89619.7	1.03315	0.0470484	0.621384
AHA_0475	A0KFI2	Uncharacterized protein	3.94237e-05	3	3	3	3	3	3	8	8	8	8	8	8	8	18347.5	21270.6	22228	34569	33590.4	35049.3	20615.3	34402.9	1.6688	0.738811	0.000376428
AHA_0477	A0KFI4	HAD-superfamily hydrolase, subfamily IA, variant 1 family protein	0.000445039	5	3	5	4	5	5	5	5	5	5	5	5	5	39275.5	32461.7	40627.3	37449.8	34646.4	39808.2	37454.9	37301.5	0.995905	-0.00592052	0.960818
AHA_0478	A0KFI5	Uncharacterized protein	0.00646921	3	1	1	3	2	3	2	2	2	2	2	2	2	26289.9	9790.96	14792.7	27549.4	27146.3	25293.3	16957.9	26663	1.57231	0.652885	0.120555
AHA_0482	A0KFI9	Phosphatase YidA	1.3889e-05	6	6	6	6	6	6	11	11	11	11	11	11	11	795411	753671	789272	761790	743022	763550	779452	756121	0.970068	-0.0438425	0.184701
AHA_0488	A0KFJ5	HD-GYP domain	1.34406e-05	3	3	3	3	3	3	20	20	20	20	20	20	20	51379.7	45848.1	54578.6	39418.1	43056.7	49228.3	50602.1	43901	0.867573	-0.204943	0.155433
AHA_0491	A0KFJ8	Transcriptional regulator, AsnC family	1.72086e-05	4	4	3	4	4	4	8	8	8	8	8	8	8	54789.7	66353.9	65398.8	124046	118869	120568	62180.8	121161	1.94853	0.962386	0.000123955
AHA_0500	A0KFK7	NADP-dependent l-serine/l-allo-threonine dehydrogenase ydfg	2.04975e-06	4	4	4	4	4	4	9	9	9	9	9	9	9	387392	392718	417478	453489	497688	494447	399196	481875	1.20711	0.271559	0.00822055
AHA_0504	A0KFL1	NADH-dependent iron-containing alcohol dehydrogenase	3.59295e-06	4	4	4	4	4	4	13	13	13	13	13	13	13	115183	133410	129752	91526	82478	99036.1	126115	91013.4	0.721668	-0.470592	0.00876942
AHA_0506	A0KFL3	O-acetylhomoserine sulfhydrylase MetY	4.26762e-05	4	4	5	5	4	4	13	13	13	13	13	13	13	24127.2	28268.8	26293	24828.6	19597.2	19209.9	26229.7	21211.9	0.808699	-0.306325	0.0819151
AHA_0509	A0KFL6	Thioesterase family protein	8.98339e-05	2	2	1	3	4	4	3	3	3	3	3	3	3	40882.2	41596.5	28124.4	43347.1	55976.7	50978	36867.7	50100.6	1.35893	0.44247	0.0814693
AHA_0510	A0KFL7	Uncharacterized protein	7.67159e-07	3	3	3	3	3	3	12	12	12	12	12	12	12	442713	486188	486818	397384	381190	386060	471906	388211	0.822644	-0.281659	0.00551768
AHA_0516	A0KFM3	SanA protein	0.000968631	1	1	1	4	4	5	9	9	9	9	9	9	9	3261.3	2082.88	1927.8	18220.5	6828.89	7435.99	2423.99	10828.5	4.4672	2.15937	0.0869873
AHA_0519	A0KFM6	Fimbrial protein	4.93603e-08	4	4	4	3	4	4	4	4	4	4	4	4	4	4.66196e+06	5292961	5.44017e+06	9242897	9221639	6.23889e+06	5.1317e+06	8.23448e+06	1.60463	0.682241	0.0389993
AHA_0521	A0KFM8	Outer membrane usher protein	3.80275e-08	3	3	3	3	3	3	31	31	31	31	31	31	31	342598	362914	373789	435112	424422	449932	359767	436489	1.21325	0.278881	0.00284906
AHA_0522	A0KFM9	Fimbrial chaperone protein	7.99175e-08	5	5	6	5	6	6	10	10	10	10	10	10	10	340948	262316	312786	477355	321316	333904	305350	377525	1.23637	0.306108	0.260248
AHA_0524	A0KFN1	Fimbrial protein	1.73293e-05	2	2	2	2	2	2	6	6	6	6	6	6	6	64323.4	70914	65830.1	91494.2	44973.9	89980.8	67022.5	75483	1.12623	0.171506	0.611761
AHA_0526	A0KFN3	Transcriptional regulatory protein, C terminal	0.00137619	2	1	2	6	5	5	4	4	4	4	4	4	4	13961.9	24117.3	2941.47	12939.8	14984.6	17380.5	13673.6	15101.6	1.10444	0.143314	0.830415
menC	A0KFN5	o-succinylbenzoate synthase	2.33272e-06	3	3	3	3	3	3	11	11	11	11	11	11	11	87220.4	83998	70983.9	66076.9	69729.4	69111.8	80734.1	68306	0.846062	-0.241165	0.0710729
menB	A0KFN6	1,4-dihydroxy-2-naphthoyl-CoA synthase	9.45327e-09	6	6	6	5	6	6	12	12	12	12	12	12	12	119143	114188	115794	119525	124987	127818	116375	124110	1.06647	0.0928394	0.0526908
menD	A0KFN8	2-succinyl-5-enolpyruvyl-6-hydroxy-3-cyclohexene-1-carboxylate synthase	5.24985e-05	3	3	3	3	3	3	11	11	11	11	11	11	11	34588.5	27428.3	33793.9	24928.2	22793.5	26691.3	31936.9	24804.4	0.776668	-0.364631	0.0479053
menF	A0KFN9	Isochorismate synthase MenF	0.000230624	3	2	3	3	3	2	9	9	9	9	9	9	9	22653.3	16441.1	23422.1	19212.6	14838.5	14120.3	20838.8	16057.1	0.77054	-0.376058	0.153966
AHA_0538	A0KFP5	ATP-independent RNA helicase DbpA	5.64037e-08	3	3	3	3	3	3	19	19	19	19	19	19	19	999773	1.08682e+06	1.01965e+06	617242	587420	626050	1.03542e+06	610237	0.589365	-0.762767	0.00012277
AHA_0543	A0KFQ0	UPF0178 protein AHA_0543	3.20338e-05	3	3	3	3	3	3	5	5	5	5	5	5	5	64345	61760.1	63538	39538.7	39283.6	37759.3	63214.4	38860.5	0.614742	-0.701946	1.34233e-05
AHA_0544	A0KFQ1	Transporter, CorA-like family	0.000117747	4	3	3	5	5	5	15	15	15	15	15	15	15	18786.2	25006.9	22772.1	42040.1	43230.6	43126.1	22188.4	42798.9	1.92889	0.947769	0.00037622
AHA_0553	A0KFR0	Transcriptional regulator, TetR family	6.07028e-05	1	3	2	2	4	3	3	3	3	3	3	3	3	22594.9	14589.5	20503.2	18667.3	11733	9915.15	19229.2	13438.5	0.698858	-0.516928	0.18162
rnb	A0KFR1	Exoribonuclease 2	1.87296e-08	4	4	4	4	4	4	41	41	41	41	41	41	41	947052	887638	877804	803768	837712	820872	904165	820784	0.907782	-0.139583	0.0246449
AHA_0555	A0KFR2	Chromosome initiation inhibitor	0.0010947	2	2	2	4	2	3	11	11	11	11	11	11	11	19209.7	19758.7	23246.4	16638	7956.38	17708.4	20738.3	14100.9	0.679946	-0.556509	0.11754
AHA_0559	A0KFR6	2',3'-cyclic-nucleotide 2'-phosphodiesterase	2.43031e-07	8	8	8	8	8	8	35	35	35	35	35	35	35	271380	270268	276021	506677	501619	566296	272556	524864	1.92571	0.94539	0.000267115
AHA_0561	A0KFR8	Acetyltransferase, GNAT family	1.86321e-06	3	3	3	3	3	3	9	9	9	9	9	9	9	203104	201685	199385	197234	227327	240675	201391	221745	1.10107	0.138902	0.189539
AHA_0563	A0KFS0	Aminopeptidase P	3.51929e-08	3	3	3	3	3	3	27	27	27	27	27	27	27	1.47445e+06	1.57209e+06	1.64782e+06	1.39602e+06	1.47138e+06	1.26448e+06	1.56479e+06	1.37729e+06	0.880181	-0.184129	0.0754616
pckA	A0KFS2	Phosphoenolpyruvate carboxykinase (ATP)	5.67089e-08	5	5	5	5	5	5	40	40	40	40	40	40	40	2585774	2.60659e+06	2.70734e+06	2.40522e+06	2566566	2.53323e+06	2.63323e+06	2501670	0.950038	-0.0739434	0.100596
hslO	A0KFS3	33 kDa chaperonin	1.11883e-07	5	5	5	5	5	5	18	18	18	18	18	18	18	1.65883e+06	1.73643e+06	1.69655e+06	1.14901e+06	1.22181e+06	1.18222e+06	1.69727e+06	1.18435e+06	0.697794	-0.519126	7.55367e-05
AHA_0567	A0KFS4	Heat shock protein 15	0.00129708	1	2	1	2	2	2	5	5	5	5	5	5	5	23393.3	10646.8	18440.8	13147.9	12199.8	10867.5	17493.7	12071.7	0.690064	-0.535198	0.223612
gspD	A0KFS6	General secretion pathway protein D	5.33664e-07	3	3	3	3	3	3	20	20	20	20	20	20	20	332110	299506	318366	419207	424839	437933	316661	427327	1.34948	0.432401	0.000540992
gspE	A0KFS7	General secretory pathway protein E	3.21363e-06	4	4	4	4	4	4	23	23	23	23	23	23	23	203968	219466	217122	257369	249180	256232	213519	254260	1.19081	0.251942	0.00172492
AHA_0582	A0KFT9	HAD-superfamily hydrolase, subfamily IA, variant 3	2.91122e-05	3	2	3	3	3	3	5	5	5	5	5	5	5	108457	134420	118625	122148	141854	148471	120500	137491	1.141	0.190299	0.19517
AHA_0583	A0KFU0	ADP compounds hydrolase NudE	2.28301e-07	4	3	4	4	4	4	7	7	7	7	7	7	7	60912.9	324399	267159	45362.7	38886.9	96654.4	217490	60301.3	0.27726	-1.85069	0.127973
cysQ-1	A0KFU1	3'(2'),5'-bisphosphate nucleotidase CysQ	0.00025514	5	4	3	5	6	6	11	11	11	11	11	11	11	15311.3	23957.7	25715.9	24531.8	25741.7	28832.3	21661.6	26368.6	1.2173	0.28368	0.245433
AHA_0586	A0KFU3	Protein CsaA	1.87018e-05	3	2	2	3	3	3	6	6	6	6	6	6	6	26758	27708.9	29957.3	26959.9	474845	27841.4	28141.4	176549	6.27363	2.6493	0.376048
metJ	A0KFU5	Met repressor	1.87433e-05	3	3	3	3	3	3	11	11	11	11	11	11	11	356284	347040	330904	488832	499560	533640	344743	507344	1.47166	0.557444	0.000456315
ppc	A0KFU8	Phosphoenolpyruvate carboxylase	1.94625e-07	4	4	4	4	4	4	43	43	43	43	43	43	43	388127	475067	476804	513245	515415	550800	446666	526487	1.1787	0.2372	0.0655168
argE	A0KFU9	Acetylornithine deacetylase	8.46893e-06	3	3	3	3	3	3	14	14	14	14	14	14	14	42562.7	67075.7	61747.3	42323.7	41182.3	41480.3	57128.6	41662.1	0.729269	-0.455477	0.106547
AHA_0602	A0KFV9	Maltose O-acetyltransferase	7.50098e-05	4	5	5	5	5	5	6	6	6	6	6	6	6	71852.7	86060.4	83343.7	94188	99668.5	100799	80419	98218.7	1.22134	0.288462	0.0208136
AHA_0614	A0KFX1	Uncharacterized protein	0.00116633	3	2	1	3	3	3	17	17	17	17	17	17	17	58732.9	16396.8	4667.02	11624.3	5222.56	12430.2	26598.9	9759.02	0.366895	-1.44656	0.367158
AHA_0617	A0KFX4	Tricorn protease homolog	3.16507e-05	3	3	3	3	3	3	20	20	20	20	20	20	20	25085.5	28465.8	26192.6	37940.6	35508.6	38950.9	26581.3	37466.7	1.40951	0.495197	0.00158179
AHA_0622	A0KFX9	Uncharacterized protein	0.00050489	3	3	2	4	5	4	3	3	3	3	3	3	3	35000.1	54469.6	50891.5	52108.5	68767.9	72531	46787.1	64469.2	1.37793	0.462499	0.111026
AHA_0623	A0KFY0	Transcriptional regulator, LysR family	0.0012365	2	2	1	3	4	3	9	9	9	9	9	9	9	9057.19	21539.6	19359.5	19031.6	14098	19336.8	16652.1	17488.8	1.05025	0.0707289	0.852051
AHA_0624	A0KFY1	Aromatic-amino-acid aminotransferase	1.79375e-07	5	5	5	5	5	5	26	26	26	26	26	26	26	538732	572294	560606	865638	852480	846499	557211	854872	1.5342	0.617486	1.25398e-05
AHA_0625	A0KFY2	Uncharacterized protein	9.9547e-05	3	3	3	4	4	4	5	5	5	5	5	5	5	60492.2	55917	52671.9	24000.5	24482.6	36239.9	56360.4	28241	0.501079	-0.996889	0.00362598
tpx	A0KFY7	Thiol peroxidase	5.1996e-09	5	5	5	5	5	5	12	12	12	12	12	12	12	5.97527e+06	6.73537e+06	6418916	6063897	6.34951e+06	6390691	6.37652e+06	6.26803e+06	0.982987	-0.0247564	0.678644
AHA_0632	A0KFY9	ATP-dependent RNA helicase, dead box family	2.02774e-06	3	3	3	3	3	3	11	11	11	11	11	11	11	90769	91482.1	82059.8	64049.7	63902.3	62024	88103.6	63325.3	0.71876	-0.476418	0.00132556
AHA_0638	A0KFZ5	Uncharacterized protein	4.91619e-08	6	6	6	6	6	6	7	7	7	7	7	7	7	754385	785571	758440	587182	556517	585985	766132	576561	0.752561	-0.41012	0.000172856
AHA_0639	A0KFZ6	Uncharacterized protein	0.000258762	2	3	2	3	3	3	4	4	4	4	4	4	4	21137.6	67969.1	21205.9	46651	42996.7	51094.4	36770.9	46914.1	1.27585	0.351458	0.555207
AHA_0647	A0KG04	Methylated-DNA--protein-cysteine methyltransferase	0.000640568	1	1	1	2	2	2	6	6	6	6	6	6	6	52167.8	45204	39959	37911.2	43323.7	67398.4	45777	49544.4	1.0823	0.1141	0.718277
AHA_0650	A0KG07	Iron binding protein FbpA	2.24805e-06	3	3	3	3	3	3	18	18	18	18	18	18	18	348907	339725	317260	401311	427601	449586	335297	426166	1.27101	0.345974	0.0056893
AHA_0652	A0KG09	Iron(III) ABC transporter, ATP-binding protein	0.000292274	5	5	5	5	5	6	11	11	11	11	11	11	11	52941.8	45399	47627.6	29111.8	26203.7	33998.7	48656.1	29771.4	0.611873	-0.708695	0.00407946
AHA_0653	A0KG10	TyrA protein	4.17979e-07	3	3	3	3	3	3	16	16	16	16	16	16	16	805764	766060	768962	610256	613759	720772	780262	648262	0.830827	-0.267381	0.0264715
argR	A0KG11	Arginine repressor	8.88738e-05	2	2	2	4	5	3	4	4	4	4	4	4	4	436090	1.44865e+06	1508634	349906	359029	553448	1.13112e+06	420795	0.372015	-1.42657	0.115414
mdh	A0KG16	Malate dehydrogenase	1.1961e-08	4	4	4	4	4	4	19	19	19	19	19	19	19	2.99934e+06	3.20659e+06	3.32366e+06	5393431	5.07674e+06	5.55745e+06	3.17653e+06	5.34254e+06	1.68188	0.750074	0.00021855
hmp	A0KG18	Flavohemoprotein	2.1534e-06	6	6	6	6	6	6	16	16	16	16	16	16	16	122891	134342	125852	222214	216826	221299	127695	220113	1.72374	0.785541	1.72069e-05
AHA_0662	A0KG19	Rrf2 family protein	7.12746e-06	3	3	3	3	3	3	9	9	9	9	9	9	9	51896.2	52313.3	56374.9	68380.5	62453.4	69639.4	53528.1	66824.4	1.2484	0.320078	0.007262
ffh	A0KG22	Signal recognition particle protein	1.21146e-06	5	5	5	5	5	5	29	29	29	29	29	29	29	399267	457334	421117	289209	280366	291146	425906	286907	0.673639	-0.569952	0.00128942
rpsP	A0KG23	30S ribosomal protein S16	2.69706e-08	5	5	5	5	5	5	6	6	6	6	6	6	6	12602234	12629882	12441340	9520840	9567337	9563274	1.25578e+07	9.55048e+06	0.760521	-0.39494	9.88864e-07
rimM	A0KG24	Ribosome maturation factor RimM	5.17999e-07	5	5	5	5	5	5	11	11	11	11	11	11	11	500932	506562	566424	359410	366537	419754	524640	381901	0.727929	-0.45813	0.00727414
trmD	A0KG25	tRNA (guanine-N(1)-)-methyltransferase	5.72747e-06	4	4	3	4	4	4	8	8	8	8	8	8	8	364027	350000	408430	269543	275922	295672	374152	280379	0.749372	-0.416246	0.00826762
rplS	A0KG26	50S ribosomal protein L19	3.31499e-08	7	7	7	7	7	7	10	10	10	10	10	10	10	1.36346e+06	1.45215e+06	1417633	1832946	1.77153e+06	1.83879e+06	1.41108e+06	1.81442e+06	1.28583	0.362705	0.000276075
mutH	A0KG28	DNA mismatch repair protein MutH	5.42616e-05	2	2	2	2	2	2	3	3	3	3	3	3	3	31834	27049	30947.5	16436.2	17870.4	17569.7	29943.5	17292.1	0.577491	-0.79213	0.0011766
rppH	A0KG29	RNA pyrophosphohydrolase	0.000544556	2	2	2	3	3	3	8	8	8	8	8	8	8	11766.6	12735.6	10137.2	12059	13063.7	15572.9	11546.4	13565.2	1.17484	0.232461	0.192919
ptsI-1	A0KG30	Phosphoenolpyruvate-protein phosphotransferase	2.89728e-06	4	4	4	4	4	4	25	25	25	25	25	25	25	24294	21256.4	21176	37085.5	34843.4	37038.6	22242.1	36322.5	1.63305	0.707569	0.000370682
thyA	A0KG32	Thymidylate synthase	1.34968e-06	5	5	5	5	5	5	10	10	10	10	10	10	10	456657	450441	486199	273507	256451	246780	464432	258913	0.557482	-0.843003	0.000109104
AHA_0678	A0KG35	Nodulation protein NolR	6.72151e-05	4	4	4	4	4	4	5	5	5	5	5	5	5	56433.9	61353.7	61201.9	58060	54250.1	56652.5	59663.2	56320.9	0.943981	-0.0831704	0.163543
ribF	A0KG38	Riboflavin biosynthesis protein	0.00761365	2	2	1	4	3	1	10	10	10	10	10	10	10	7304.85	9217.92	6160.59	9574.39	8524.97	10372.5	7561.12	9490.62	1.25519	0.327902	0.137141
ileS	A0KG39	Isoleucine--tRNA ligase	4.7589e-09	4	4	4	4	4	4	61	61	61	61	61	61	61	1.98182e+06	1.92039e+06	1833135	1.70149e+06	1.67258e+06	1.73556e+06	1.91178e+06	1.70321e+06	0.890903	-0.16666	0.0112059
fkpB	A0KG41	Peptidyl-prolyl cis-trans isomerase	6.837e-07	4	3	4	5	5	5	7	7	7	7	7	7	7	50779.4	54579.5	75652.9	62594.6	70036.7	66649.4	60337.2	66426.9	1.10093	0.138719	0.490438
ispH	A0KG42	4-hydroxy-3-methylbut-2-enyl diphosphate reductase	3.51871e-06	3	3	3	3	3	3	14	14	14	14	14	14	14	372620	399981	389657	312429	363664	353051	387419	343048	0.885469	-0.175486	0.0646143
nadE	A0KG54	Glutamine-dependent NAD(+) synthetase	1.22289e-06	5	5	5	5	5	5	27	27	27	27	27	27	27	593665	478459	505346	591043	516436	512409	525823	539963	1.02689	0.0382816	0.759748
glnB	A0KG55	Nitrogen regulatory protein P-II 1	1.51133e-06	4	4	4	4	4	4	8	8	8	8	8	8	8	65335.1	70186.1	69970.3	72432.8	70383.1	71229.6	68497.1	71348.5	1.04163	0.0588391	0.166906
luxS	A0KG57	S-ribosylhomocysteine lyase	8.52518e-09	4	4	4	4	4	4	12	12	12	12	12	12	12	1.87572e+06	2.12277e+06	2.12354e+06	1.66469e+06	1.59593e+06	1.66052e+06	2.04068e+06	1.64038e+06	0.803844	-0.315013	0.00940787
rnr	A0KG59	Ribonuclease R	1.20013e-07	4	4	4	4	4	4	43	43	43	43	43	43	43	1.20524e+06	1.25177e+06	1.19764e+06	1.12084e+06	1.11211e+06	1.15378e+06	1.21822e+06	1.12891e+06	0.926689	-0.109843	0.0134436
rlmB	A0KG60	23S rRNA (guanosine-2'-O-)-methyltransferase RlmB	1.32989e-06	4	4	4	4	4	4	14	14	14	14	14	14	14	698108	696600	711810	542726	538161	560342	702173	547076	0.779119	-0.360084	4.86385e-05
AHA_0705	A0KG62	Acetyltransferase, GNAT family	0.00068607	2	2	1	2	2	2	4	4	4	4	4	4	4	76722.3	62382.3	59911.9	55997.7	45020.7	22437.7	66338.9	41152	0.62033	-0.688891	0.0874286
AHA_0708	A0KG65	Uncharacterized protein	2.61803e-06	2	2	1	3	3	3	3	3	3	3	3	3	3	51868.3	75523.4	48374.7	77244.4	96548	116970	58588.8	96920.8	1.65425	0.726182	0.0551087
rpsF	A0KG67	30S ribosomal protein S6	2.96522e-10	4	4	4	4	4	4	14	14	14	14	14	14	14	23118238	25837486	25033958	21034884	21692684	21313988	2.46632e+07	2.13472e+07	0.865547	-0.208316	0.0161156
rpsR	A0KG68	30S ribosomal protein S18	3.56409e-07	6	6	6	7	8	7	4	4	4	4	4	4	4	1.70245e+06	1.9503e+06	1.9025e+06	2.07343e+06	1.99646e+06	1.65586e+06	1.85175e+06	1.90858e+06	1.03069	0.0436111	0.722427
rplI	A0KG69	50S ribosomal protein L9	7.58608e-10	6	6	6	6	6	6	12	12	12	12	12	12	12	40925228	41018344	39505700	30874684	30234104	29065396	4.04831e+07	3.00581e+07	0.742484	-0.429567	0.000133126
AHA_0713	A0KG70	Ferredoxin--NADP reductase	5.53663e-07	3	3	3	3	3	3	9	9	9	9	9	9	9	275979	286308	274311	176576	184402	184966	278866	181981	0.652576	-0.615783	3.07395e-05
AHA_0717	A0KG74	Quinone oxidoreductase	8.41213e-06	4	4	4	4	4	4	12	12	12	12	12	12	12	286012	286096	262623	304526	299353	300871	278244	301583	1.08388	0.116207	0.0427226
AHA_0719	A0KG76	Peptidase, M16B family	1.46895e-06	5	5	5	5	5	5	47	47	47	47	47	47	47	364601	392370	368709	347515	347502	344061	375227	346359	0.923066	-0.115494	0.0297392
gshA	A0KG77	Glutamate--cysteine ligase	2.59865e-06	5	5	5	5	5	5	19	19	19	19	19	19	19	302412	280947	290273	294762	292196	292715	291211	293224	1.00691	0.00994143	0.763927
rimI	A0KG81	[Ribosomal protein S18]-alanine N-acetyltransferase	2.02562e-05	4	3	3	4	4	4	6	6	6	6	6	6	6	80840.5	114242	114357	91330.3	88288.4	93528.7	103147	91049.1	0.882716	-0.179979	0.342997
AHA_0725	A0KG82	ATPase family associated with various cellular activities (AAA), putative	4.04701e-05	3	3	3	3	3	3	24	24	24	24	24	24	24	29640.7	24841.5	30836.4	33081.5	33625.6	34823.4	28439.5	33843.5	1.19002	0.25098	0.0468603
AHA_0729	A0KG86	GGDEF/response regulator receiver domain protein	1.37525e-09	2	2	2	2	2	1	6	6	6	6	6	6	6	2.12542e+06	2.04429e+06	2.19712e+06	3.75178e+06	3341141	3515108	2.12228e+06	3.53601e+06	1.66614	0.736511	0.000369749
prfC	A0KG87	Peptide chain release factor 3	1.20013e-07	6	6	6	6	6	6	26	26	26	26	26	26	26	1.07829e+06	1.21502e+06	1.29893e+06	624079	611481	646214	1.19741e+06	627258	0.523844	-0.932791	0.000936604
AHA_0733	A0KG90	Alkyl hydroperoxide reductase AhpD	9.68e-06	3	3	3	3	3	3	5	5	5	5	5	5	5	173172	183099	186470	177080	171953	184849	180914	177961	0.983678	-0.0237419	0.618313
AHA_0734	A0KG91	Transcriptional regulator, MarR family	6.5609e-06	3	3	3	3	3	3	12	12	12	12	12	12	12	372074	407658	411780	268001	262615	210182	397171	246932	0.621729	-0.685643	0.00254509
AHA_0736	A0KG93	Transcriptional regulator, TetR family	8.74873e-05	3	3	3	3	3	3	3	3	3	3	3	3	3	25653.6	23355.8	25696	15977.4	15375.4	12218.8	24901.8	14523.9	0.583245	-0.777827	0.00176083
AHA_0737	A0KG94	Transcriptional regulator, LysR family	0.000174009	2	3	2	2	3	2	8	8	8	8	8	8	8	27053.5	24179.6	24344.5	31461.1	23587.2	30009.2	25192.5	28352.5	1.12543	0.17048	0.289839
aguA	A0KG95	Putative agmatine deiminase	1.30145e-07	5	5	5	5	5	5	13	13	13	13	13	13	13	1.31323e+06	1.32202e+06	1.25823e+06	862270	858002	858709	1.29783e+06	859660	0.662385	-0.594258	2.57119e-05
AHA_0739	A0KG96	Putative amidase	6.70516e-07	4	4	4	4	4	4	17	17	17	17	17	17	17	729754	911125	773064	528674	501300	401955	804648	477310	0.593191	-0.753431	0.00807566
AHA_0742	A0KG99	Putative ATP-dependent RNA helicase RhlE	7.83539e-05	3	3	3	3	3	3	12	12	12	12	12	12	12	119903	91360.6	99933.6	68920.6	92840.2	361209	103732	174323	1.68051	0.748897	0.494776
AHA_0746	A0KGA3	Conserved protein	1.04755e-06	3	3	2	4	4	4	5	5	5	5	5	5	5	50823	48520.4	45959.1	102388	92494.6	95692	48434.2	96858.2	1.99979	0.999849	0.000116138
AHA_0748	A0KGA5	Carbonic anhydrase	2.36367e-06	7	7	7	7	7	7	9	9	9	9	9	9	9	122303	122818	122241	188355	195330	192008	122454	191898	1.5671	0.648101	4.2934e-06
AHA_0749	A0KGA6	Ribonuclease T2 family	1.26282e-05	5	5	5	5	5	5	9	9	9	9	9	9	9	58843.4	64040	66894.6	35223.9	34850.9	34023.7	63259.3	34699.5	0.548528	-0.866363	0.000277922
AHA_0757	A0KGA9	MutT/nudix family protein	0.00010411	1	1	1	1	1	1	2	2	2	2	2	2	2	65024.4	84881.9	75543.3	43681.2	39397.3	38558.3	75149.9	40545.6	0.53953	-0.890225	0.00435405
AHA_0767	A0KGB9	Prolyl endopeptidase	1.20284e-05	3	3	3	3	3	3	24	24	24	24	24	24	24	55519	55091.3	57933.5	98963.2	96560.2	89696.9	56181.2	95073.4	1.69226	0.758954	0.000182189
AHA_0769	A0KGC1	Acetyltransferase, GNAT family	1.54609e-05	1	1	1	3	3	3	4	4	4	4	4	4	4	39093.3	47898.4	47062.4	35896.1	33026	38351.3	44684.7	35757.8	0.800224	-0.321525	0.0493444
AHA_0772	A0KGC4	Acetyltransferase, GNAT family	0.00319429	1	1	1	1	2	1	4	4	4	4	4	4	4	6140.84	8690.79	8002.7	8875.17	8405.36	7299.16	7611.44	8193.23	1.07644	0.106263	0.550477
AHA_0775	A0KGC7	Arylsulfatase	1.0227e-06	4	3	4	4	4	4	7	7	7	7	7	7	7	318259	347971	305629	306523	300351	306084	323953	304319	0.939393	-0.090199	0.197198
AHA_0777	A0KGC9	Hydrolase, NUDIX family	0.00198445	3	3	3	3	3	3	8	8	8	8	8	8	8	30350.2	30369.8	30776.2	24108.3	22057.8	23839.4	30498.7	23335.2	0.765119	-0.386243	0.000404592
hemE	A0KGD0	Uroporphyrinogen decarboxylase	4.54156e-06	3	3	4	4	4	4	13	13	13	13	13	13	13	721111	694343	701951	743496	812898	803327	705802	786574	1.11444	0.156319	0.0250734
AHA_0779	A0KGD1	ROK family protein	5.11196e-05	3	3	3	3	3	3	10	10	10	10	10	10	10	54034.9	52957.8	52376.5	65042.1	64268	69430.3	53123.1	66246.8	1.24704	0.318512	0.00144658
epd	A0KGD2	D-erythrose-4-phosphate dehydrogenase	1.91309e-05	4	4	4	4	4	4	15	15	15	15	15	15	15	90402.9	85200.5	102963	84157.1	81953.1	86303	92855.5	84137.7	0.906115	-0.142235	0.182998
pgk	A0KGD3	Phosphoglycerate kinase	6.69124e-10	7	7	7	7	7	7	32	32	32	32	32	32	32	6.94772e+06	6991057	7076155	4650012	5.00818e+06	5100964	7.00498e+06	4.91972e+06	0.702317	-0.509805	0.000127113
fbaA	A0KGD4	Fructose-bisphosphate aldolase	9.26948e-10	7	7	7	7	7	7	30	30	30	30	30	30	30	9574299	9282148	9387168	7.93011e+06	7.91633e+06	8004349	9.41454e+06	7.95026e+06	0.844467	-0.243888	8.24422e-05
AHA_0790	A0KGE2	Chain A, Ygfz Protein	0.0049039	1	1	1	1	1	1	2	2	2	2	2	2	2	44253.1	40969.2	41853.5	42078.8	37490.3	41000.3	42358.6	40189.8	0.9488	-0.0758244	0.270472
AHA_0791	A0KGE3	TPR repeat protein	6.88683e-06	3	2	1	4	2	2	3	3	3	3	3	3	3	61831.2	114508	139809	91857.1	128557	92444.2	105383	104286	0.989595	-0.0150905	0.968353
rseA	A0KGE7	Anti-sigma-E factor RseA	0.000139139	2	2	2	2	2	2	3	3	3	3	3	3	3	48289.1	44241.4	36281.2	43018.8	42078.9	36097.7	42937.2	40398.5	0.940873	-0.0879286	0.572873
rseB	A0KGE8	Sigma-E factor regulatory protein RseB	0.000211433	3	3	3	3	3	3	11	11	11	11	11	11	11	160920	160895	147720	177519	179992	178881	156512	178797	1.14239	0.192055	0.00746855
lepA	A0KGF0	Elongation factor 4	1.52678e-07	4	4	4	4	4	4	28	28	28	28	28	28	28	1.21853e+06	1.19791e+06	1.24853e+06	1.32031e+06	1306555	1359452	1.22166e+06	1.32877e+06	1.08768	0.121255	0.00772488
rnc	A0KGF2	Ribonuclease 3	1.77685e-07	4	4	4	4	4	4	12	12	12	12	12	12	12	703755	704764	689114	513913	496076	473856	699211	494615	0.70739	-0.499422	8.52784e-05
era	A0KGF3	GTPase Era	2.07851e-06	5	5	5	5	5	5	16	16	16	16	16	16	16	148984	156320	155471	133867	165618	186618	153592	162034	1.05496	0.0771947	0.615084
pdxJ	A0KGF5	Pyridoxine 5'-phosphate synthase	7.9297e-05	4	4	4	4	4	4	12	12	12	12	12	12	12	267241	231257	241374	235051	254363	227687	246624	239034	0.969223	-0.045099	0.599893
AHA_0815	A0KGG7	Uncharacterized protein	2.19729e-06	4	4	4	4	4	4	12	12	12	12	12	12	12	307796	321048	325845	202357	210197	217783	318230	210112	0.660253	-0.598908	0.00010239
rlmD	A0KGG9	23S rRNA (uracil(1939)-C(5))-methyltransferase RlmD	2.2073e-05	5	5	5	5	5	5	14	14	14	14	14	14	14	93266.5	91638.2	94063	71250.2	71654.5	72023.6	92989.2	71642.7	0.770441	-0.376243	8.95941e-06
AHA_0818	A0KGH0	GTP pyrophosphokinase (ATP:GTP 3'-pyrophosphotransferase)(PpGpp synthetase I) ((P)ppGpp synthetase)	4.06395e-08	4	4	4	4	4	4	41	41	41	41	41	41	41	387327	476564	475003	1.6409e+06	1698733	318958	446298	1.21953e+06	2.73255	1.45025	0.161992
AHA_0819	A0KGH1	MazG family protein	1.88338e-06	4	4	3	4	4	6	16	16	16	16	16	16	16	98887.4	133591	135900	123192	123053	102909	122793	116385	0.947815	-0.0773222	0.665154
pyrG	A0KGH2	CTP synthase	9.45327e-09	6	6	6	6	6	6	32	32	32	32	32	32	32	3.28763e+06	3.56812e+06	3.61856e+06	2.9972e+06	3.13181e+06	3.14432e+06	3.49144e+06	3.09111e+06	0.88534	-0.175697	0.0240895
eno	A0KGH3	Enolase	3.46509e-08	5	5	5	5	5	5	24	24	24	24	24	24	24	11148044	10886449	10787520	8234419	7.89224e+06	8561106	10940671	8.22926e+06	0.752171	-0.410867	0.000253619
ftsB	A0KGH4	Cell division protein FtsB	0.00314167	2	1	2	2	2	3	2	2	2	2	2	2	2	7460.64	8149.31	7885.64	14858	12369.4	7323.53	7831.87	11517	1.47053	0.556337	0.173083
ispD	A0KGH5	2-C-methyl-D-erythritol 4-phosphate cytidylyltransferase	1.28597e-05	3	3	3	3	3	3	6	6	6	6	6	6	6	94439	103526	105082	75111.4	75997.8	78774.1	101016	76627.8	0.758572	-0.398642	0.00222413
ispF	A0KGH6	2-C-methyl-D-erythritol 2,4-cyclodiphosphate synthase	1.93245e-05	6	5	5	5	5	5	7	7	7	7	7	7	7	51860.9	43879.2	45333.9	31062.3	28939.8	29904.1	47024.7	29968.7	0.637298	-0.64996	0.00252267
truD	A0KGH7	tRNA pseudouridine synthase D	8.37757e-07	7	7	7	7	7	7	13	13	13	13	13	13	13	154346	161007	157178	149105	147801	146228	157510	147711	0.937788	-0.0926659	0.00957404
surE	A0KGH8	5'-nucleotidase SurE	5.18134e-05	5	4	4	5	5	5	7	7	7	7	7	7	7	46263	39856.7	52685.5	39051.8	36617.5	33312.5	46268.4	36327.3	0.785142	-0.348975	0.0705384
pcm	A0KGH9	Protein-L-isoaspartate O-methyltransferase	3.56796e-05	4	4	4	4	4	4	7	7	7	7	7	7	7	49177.3	50418.8	48517	33610.2	33550	34018	49371.1	33726.1	0.683114	-0.549802	1.09674e-05
tsaD	A0KGI3	tRNA N6-adenosine threonylcarbamoyltransferase	6.70516e-07	5	5	5	5	5	5	17	17	17	17	17	17	17	441067	525833	510575	323163	317124	333236	492492	324508	0.65891	-0.601847	0.00317422
rpsU	A0KGI4	30S ribosomal protein S21	5.10211e-09	6	7	5	7	7	7	7	7	7	7	7	7	7	2.17941e+06	1.99746e+06	2.28566e+06	3.27497e+06	3339903	3.28758e+06	2.15417e+06	3.30082e+06	1.53229	0.615689	0.000186852
AHA_0833	A0KGI5	GatB/YqeY domain protein	6.31654e-08	4	4	4	4	4	4	7	7	7	7	7	7	7	749321	728045	719935	420532	381654	431146	732434	411111	0.561294	-0.833172	5.07058e-05
rpoD	A0KGI7	RNA polymerase sigma factor RpoD	3.87627e-08	7	7	7	7	7	7	28	28	28	28	28	28	28	738180	788211	778491	527537	557452	577058	768294	554016	0.721098	-0.471732	0.000521812
AHA_0839	A0KGJ0	Uncharacterized protein	7.697e-08	3	4	3	4	5	3	4	4	4	4	4	4	4	408888	294590	437271	323695	346836	481845	380250	384125	1.01019	0.0146296	0.955877
AHA_0845	A0KGJ6	Heme chaperone HemW	5.1249e-05	3	3	4	3	3	3	6	6	6	6	6	6	6	52561.4	68497.6	61340.9	38919.2	42765	42423.4	60800	41369.2	0.680415	-0.555512	0.0151721
rdgB	A0KGJ7	dITP/XTP pyrophosphatase	0.000109668	5	5	5	5	5	5	8	8	8	8	8	8	8	285030	256059	482535	216492	241415	247154	341208	235021	0.688789	-0.537865	0.213119
AHA_0848	A0KGJ9	Oxidoreductase, NAD-binding	6.50253e-08	4	4	4	4	4	4	10	10	10	10	10	10	10	339132	360085	359014	259288	258211	256636	352744	258045	0.731537	-0.450998	0.000159268
AHA_0850	A0KGK1	Ribosomal-protein-serine acetyltransferase	0.000381672	2	2	2	4	4	2	5	5	5	5	5	5	5	115775	56770.9	67854.8	157091	47928.2	87850	80133.4	97622.9	1.21825	0.284815	0.658295
AHA_0852	A0KGK3	Transcriptional regulator, LysR family	0.000330022	1	1	1	3	2	2	8	8	8	8	8	8	8	5298.16	8283.71	7538.91	10438.7	13460.8	13102.5	7040.26	12334	1.75192	0.80894	0.0155547
AHA_0855	A0KGK6	Anaerobic C4-dicarboxylate transporter	9.27412e-08	1	1	1	3	2	1	4	4	4	4	4	4	4	40877.4	46677.1	47842.6	83825.1	17438.2	45608.5	45132.4	48957.2	1.08475	0.11736	0.853
groS	A0KGL0	10 kDa chaperonin	1.48221e-09	4	4	4	4	4	4	8	8	8	8	8	8	8	11557234	11198065	12531179	11809051	11856529	11617214	1.17622e+07	1.17609e+07	0.999896	-0.000150629	0.997725
groL	A0KGL1	60 kDa chaperonin	9.84826e-10	6	6	6	6	6	6	44	44	44	44	44	44	44	19364722	19810006	19404564	19345968	19919984	22185704	1.95264e+07	2.04839e+07	1.04903	0.0690611	0.337021
AHA_0863	A0KGL4	Pseudouridine synthase	3.68296e-06	4	4	4	4	4	4	8	8	8	8	8	8	8	405372	393684	420297	254289	284702	281232	406451	273408	0.67267	-0.572028	0.000416593
rapA	A0KGL5	RNA polymerase-associated protein RapA	3.09162e-07	5	5	5	5	5	5	39	39	39	39	39	39	39	791352	781085	796905	619682	627362	651910	789780	632985	0.801469	-0.319281	0.000129329
AHA_0870	A0KGL7	Vitamin B12-dependent ribonucleotide reductase	0.000145472	3	3	3	3	3	3	14	14	14	14	14	14	14	21267	25593.4	22753.1	18635.5	18495.8	17052	23204.5	18061.1	0.778345	-0.361518	0.019702
AHA_0871	A0KGL8	Ribonucleotide reductase system	0.000299981	5	3	2	4	4	4	7	7	7	7	7	7	7	10009.5	15885.6	13807.7	8226.27	8469.47	7691.24	13234.3	8128.99	0.614239	-0.703129	0.0423274
thiQ	A0KGM1	Thiamine import ATP-binding protein ThiQ	0.00068607	1	1	1	3	3	2	4	4	4	4	4	4	4	48011.3	42377.5	35353.9	24050.1	22372.2	25600.3	41914.2	24007.5	0.572777	-0.803956	0.00903914
thiB	A0KGM3	Thiamin/thiamin pyrophosphate ABC transporter, periplasmic thiamin/thiamin pyrophospate-binding protein	3.39862e-05	4	4	4	4	4	4	9	9	9	9	9	9	9	59187.1	61009.4	61315.5	45904	43534.7	43946.8	60504	44461.8	0.734858	-0.444463	8.40652e-05
leuD	A0KGM6	3-isopropylmalate dehydratase small subunit	0.000117213	4	3	4	5	5	5	6	6	6	6	6	6	6	17612.4	24283.7	17053.1	22432	23455.9	24600.2	19649.7	23496	1.19574	0.257909	0.185081
leuC	A0KGM7	3-isopropylmalate dehydratase large subunit	1.88338e-06	4	4	4	4	4	4	15	15	15	15	15	15	15	68788.7	61052.6	62329.2	114655	106670	114330	64056.9	111885	1.74665	0.80459	0.000173929
leuB	A0KGM8	3-isopropylmalate dehydrogenase	2.2316e-05	3	3	3	3	3	3	12	12	12	12	12	12	12	153697	151128	149519	163808	170763	170698	151448	168423	1.11208	0.153265	0.0028782
leuA	A0KGM9	2-isopropylmalate synthase	6.46689e-06	3	3	3	3	3	3	22	22	22	22	22	22	22	59216.5	54793	55186.6	70740.9	74828.8	80658.5	56398.7	75409.4	1.33708	0.419083	0.00405406
ilvB-1	A0KGN4	Acetolactate synthase	2.72876e-07	4	5	4	5	5	5	22	22	22	22	22	22	22	100293	108723	113199	181125	176395	180733	107405	179418	1.67047	0.740256	6.02706e-05
ilvN	A0KGN6	Acetolactate synthase, small subunit	1.04233e-06	6	6	6	6	6	6	7	7	7	7	7	7	7	75973	90642.2	94639.3	104563	98763.2	96238.4	87084.8	99854.9	1.14664	0.197412	0.10794
AHA_0894	A0KGP1	Putative peroxiredoxin bcp	1.00423e-06	8	8	8	8	8	8	10	10	10	10	10	10	10	329915	329092	311330	245188	238026	245544	323445	242919	0.751036	-0.413045	0.000249727
AHA_0895	A0KGP2	Glycine cleavage system transcriptional repressor	0.000100275	2	1	2	4	4	3	5	5	5	5	5	5	5	13323.1	12913.2	13788.4	16730	14174.6	13402.8	13341.6	14769.1	1.107	0.146659	0.240553
dapA-1	A0KGP3	4-hydroxy-tetrahydrodipicolinate synthase	6.1325e-06	5	4	4	5	5	5	7	7	7	7	7	7	7	579850	604785	591875	349952	365796	382809	592170	366186	0.618379	-0.693437	4.54389e-05
AHA_0899	A0KGP6	Oxidoreductase, short chain dehydrogenase/reductase family	1.92411e-05	4	4	4	4	4	4	6	6	6	6	6	6	6	113716	119076	107438	81680.2	78200.8	74093	113410	77991.3	0.687693	-0.540163	0.000911146
AHA_0902	A0KGP9	HIT family hydrolase	0.0007997	2	2	2	2	2	2	4	4	4	4	4	4	4	49784.3	111506	156192	23496.2	18037.5	22469.7	105828	21334.4	0.201596	-2.31046	0.052175
AHA_0903	A0KGQ0	Uncharacterized protein	6.55275e-07	4	4	4	4	4	4	9	9	9	9	9	9	9	553035	475957	542533	522480	581145	621632	523842	575086	1.09782	0.134646	0.244198
AHA_0904	A0KGQ1	Uncharacterized protein	8.22758e-06	4	4	3	4	4	4	9	9	9	9	9	9	9	66751.6	155938	70699.3	57914.2	62341	67930.7	97796.2	62728.6	0.641422	-0.640655	0.296553
AHA_0909	A0KGQ6	Response regulator	0.00313537	2	1	1	2	3	2	13	13	13	13	13	13	13	57017.3	13659.1	12910	28058.5	21749.3	18838.9	27862.1	22882.2	0.821267	-0.284078	0.753913
rfaH	A0KGQ9	Transcription antitermination protein RfaH	4.8107e-06	4	2	4	5	5	5	4	4	4	4	4	4	4	108758	151110	99712.3	66653.7	65009.7	62708.6	119860	64790.7	0.540553	-0.887491	0.0256486
AHA_0917	A0KGR4	Polyphosphate glucokinase	2.07917e-06	5	5	5	5	5	5	8	8	8	8	8	8	8	25495.8	23182.6	62537.4	86208.4	83809.1	30348.6	37071.9	66788.7	1.8016	0.849277	0.252597
queG	A0KGR5	Epoxyqueuosine reductase	0.00190669	1	1	1	1	1	1	7	7	7	7	7	7	7	15487.3	13568.7	16679.2	14056.6	13342.2	13258.4	15245.1	13552.4	0.888972	-0.169791	0.146377
AHA_0920	A0KGR7	Uncharacterized protein	3.10201e-06	5	5	5	6	5	5	7	7	7	7	7	7	7	298256	302009	288054	268565	278363	277892	296106	274940	0.928517	-0.107	0.0157107
AHA_0921	A0KGR8	N-acetylmuramoyl-L-alanine amidase	0.00639355	3	4	3	4	4	4	22	22	22	22	22	22	22	20988	61246.4	69045.4	52277.6	40314.1	39879.7	50426.6	44157.1	0.875672	-0.191538	0.705392
mutL	A0KGR9	DNA mismatch repair protein MutL	2.9204e-05	5	5	5	5	5	5	17	17	17	17	17	17	17	54866	52763.8	51683.7	47264.5	46765.1	50380.8	53104.5	48136.8	0.906454	-0.141694	0.0276356
miaA	A0KGS0	tRNA dimethylallyltransferase	1.25446e-05	5	5	5	5	5	5	10	10	10	10	10	10	10	114151	108723	102848	67933.2	65725.4	67447.2	108574	67035.3	0.617417	-0.695684	0.000238041
hfq	A0KGS1	RNA-binding protein Hfq	3.01972e-07	6	6	6	6	6	6	9	9	9	9	9	9	9	1047797	852200	756973	993427	901479	945736	885657	946881	1.06913	0.0964349	0.532057
hflX	A0KGS2	GTPase HflX	6.51786e-05	3	3	3	3	3	3	16	16	16	16	16	16	16	243406	241714	228391	233182	230473	223157	237837	228937	0.962582	-0.0550187	0.18806
hflK	A0KGS3	Protein HflK	1.59216e-07	5	5	5	5	5	5	24	24	24	24	24	24	24	438560	470928	482358	732659	737777	776204	463948	748880	1.61414	0.690769	0.000115112
hflC	A0KGS4	Protein HflC	2.25575e-09	3	3	3	3	3	3	21	21	21	21	21	21	21	492607	583154	587875	1.03158e+06	1.00598e+06	1.02286e+06	554545	1.02014e+06	1.8396	0.879391	0.000128127
AHA_0929	A0KGS6	Octaprenyl-diphosphate synthase	6.792e-07	6	6	6	6	6	6	12	12	12	12	12	12	12	563367	579418	562110	419940	386618	434893	568298	413817	0.728169	-0.457656	0.000543775
rplU	A0KGS7	50S ribosomal protein L21	3.69638e-10	3	3	3	3	3	3	7	7	7	7	7	7	7	43275768	40099216	40622740	32561618	32727918	31777110	4.13326e+07	3.23555e+07	0.78281	-0.353266	0.000940586
obg	A0KGS9	GTPase Obg	6.32162e-07	5	5	5	5	5	5	16	16	16	16	16	16	16	1.56787e+06	1.72435e+06	1.73097e+06	1.0172e+06	1.02029e+06	1.02893e+06	1.67439e+06	1.02214e+06	0.610453	-0.712049	0.000258148
apaH	A0KGT6	Bis(5'-nucleosyl)-tetraphosphatase, symmetrical	8.81255e-07	4	4	4	4	4	4	16	16	16	16	16	16	16	326475	673072	312698	189237	197623	184113	437415	190324	0.435111	-1.20054	0.104279
rsmA	A0KGT8	Ribosomal RNA small subunit methyltransferase A	4.04313e-07	5	4	5	5	5	4	10	10	10	10	10	10	10	763519	766382	821334	439515	493288	502995	783745	478599	0.610657	-0.711567	0.000363158
pdxA	A0KGT9	4-hydroxythreonine-4-phosphate dehydrogenase	3.32746e-06	5	5	5	5	5	5	10	10	10	10	10	10	10	51824.2	60947.2	75092.5	43654.3	42624.9	39618.5	62621.3	41965.9	0.670154	-0.577437	0.0397917
surA	A0KGU0	Chaperone SurA	1.94221e-08	5	5	5	5	5	5	26	26	26	26	26	26	26	1.45568e+06	1.5282e+06	1.50595e+06	1265022	1.29962e+06	1.36337e+06	1.49661e+06	1.30934e+06	0.874869	-0.192862	0.00645083
lptD	A0KGU1	LPS-assembly protein LptD	2.16383e-06	4	4	4	4	4	4	35	35	35	35	35	35	35	215158	232578	230138	125764	115312	124660	225958	121912	0.539534	-0.890215	8.25177e-05
AHA_0946	A0KGU2	Aminoglycoside phosphotransferase	1.93245e-05	4	4	4	4	4	4	8	8	8	8	8	8	8	145401	148070	156959	136385	161709	160274	150144	152789	1.01762	0.0252013	0.781643
AHA_0947	A0KGU3	Nucleotidyltransferase family protein	0.000804338	3	3	3	3	3	3	4	4	4	4	4	4	4	160661	167323	166284	107857	113825	101888	164756	107857	0.654645	-0.611216	0.000144591
djlA	A0KGU4	Co-chaperone protein DjlA	5.28902e-05	4	3	4	4	4	4	13	13	13	13	13	13	13	517261	15194.9	11715.3	21775	23534.1	18973	181391	21427.4	0.118128	-3.08157	0.39479
AHA_0950	A0KGU6	ABC transporter, ATP-binding protein	1.29031e-07	4	4	4	4	4	4	36	36	36	36	36	36	36	3.47136e+06	3.53791e+06	3.54089e+06	3.62346e+06	3.45956e+06	3.00962e+06	3.51672e+06	3.36421e+06	0.956634	-0.0639611	0.455828
AHA_0967	A0KGW3	HuvX protein	2.22179e-05	4	4	4	4	4	3	5	5	5	5	5	5	5	183203	191391	195133	238956	236111	68273.9	189909	181114	0.953686	-0.0684142	0.883904
AHA_0980	A0KGX6	Ribosomal RNA large subunit methyltransferase A, putative	6.22452e-06	4	4	4	4	4	4	10	10	10	10	10	10	10	294798	279003	284321	162751	162001	168982	286041	164578	0.575367	-0.797447	1.90253e-05
crp	A0KGX7	Catabolite gene activator	5.21045e-07	3	3	3	3	3	3	17	17	17	17	17	17	17	943611	989885	974884	1.12614e+06	1.10828e+06	1.11733e+06	969460	1.11725e+06	1.15244	0.204697	0.000532286
AHA_0982	A0KGX8	Chain A, Structural Genomics	6.21837e-07	3	3	3	3	3	3	5	5	5	5	5	5	5	189742	189195	182817	195821	199956	223181	187252	206319	1.10183	0.139897	0.0961676
AHA_0985	A0KGY1	Phosphoribulokinase	4.59791e-05	4	4	4	4	4	4	8	8	8	8	8	8	8	82226.9	78691.7	74543.1	82182.5	84191.8	88268.6	78487.2	84881	1.08146	0.112983	0.0884714
arnD	A0KGY5	Probable 4-deoxy-4-formamido-L-arabinose-phosphoundecaprenol deformylase ArnD	0.000305134	1	1	1	3	2	3	4	4	4	4	4	4	4	21513.5	33883.2	33555.5	39540.8	39199.2	39927.3	29650.8	39555.8	1.33406	0.415819	0.0719355
arnB	A0KGY8	UDP-4-amino-4-deoxy-L-arabinose--oxoglutarate aminotransferase	4.61461e-06	4	4	4	4	4	4	15	15	15	15	15	15	15	116809	116477	125604	218217	220218	216561	119630	218332	1.82506	0.867944	6.3392e-06
AHA_0994	A0KGZ0	UPF0270 protein AHA_0994	5.15454e-05	1	1	1	1	1	1	2	2	2	2	2	2	2	25075.8	20371.2	25928.9	14416.8	15371.6	15364	23792	15050.8	0.632599	-0.660636	0.00762155
AHA_0997	A0KGZ3	Chemotaxis protein CheV	5.11749e-07	3	3	3	3	3	3	13	13	13	13	13	13	13	309588	312756	311956	209396	202230	210921	311433	207516	0.666324	-0.585704	3.34476e-06
AHA_0999	A0KGZ5	Uncharacterized protein	0.00017055	1	1	1	3	3	3	4	4	4	4	4	4	4	84097.3	103523	96518.1	72124.8	67094.9	75781.6	94712.9	71667.1	0.756677	-0.40225	0.0206678
slyD	A0KGZ6	Peptidyl-prolyl cis-trans isomerase	2.14306e-08	6	6	6	6	6	6	5	5	5	5	5	5	5	2.4757e+06	2.53559e+06	2.46023e+06	2.2164e+06	2.08604e+06	2.20708e+06	2.49051e+06	2169842	0.871245	-0.19885	0.00258222
slyX	A0KGZ7	Protein SlyX homolog	0.000227357	2	1	3	2	1	2	3	3	3	3	3	3	3	12242.8	5260.12	19452.8	20416.6	26233.3	24697.8	12318.6	23782.6	1.93063	0.94907	0.061634
AHA_1004	A0KH00	Sigma-54 interaction domain family	4.3595e-05	3	3	3	4	4	4	19	19	19	19	19	19	19	9521.71	17813.6	42073.4	31052.9	31723.5	33228.6	23136.2	32001.7	1.38318	0.467993	0.416279
dnaB	A0KH08	Replicative DNA helicase	3.06634e-06	4	4	4	4	4	4	21	21	21	21	21	21	21	371440	371703	368959	314687	306853	308536	370701	310025	0.836322	-0.25787	1.8104e-05
alr-1	A0KH11	Alanine racemase	1.21746e-06	4	4	4	4	4	4	15	15	15	15	15	15	15	302307	228058	227246	180063	91121.3	229201	252537	166795	0.660478	-0.598417	0.1451
AHA_1029	A0KH21	Cysteine desulfurase family protein	0.000434375	3	3	2	3	3	3	7	7	7	7	7	7	7	32145.9	37512.3	45778.2	29703.2	31886.9	29054.9	38478.8	30215	0.785238	-0.348798	0.111292
fabH	A0KH32	3-oxoacyl-[acyl-carrier-protein] synthase 3	9.75304e-08	5	5	5	5	5	5	11	11	11	11	11	11	11	743331	766908	626752	831586	828335	875837	712330	845253	1.1866	0.246836	0.0444564
AHA_1041	A0KH33	Transcriptional regulator, LysR family	0.000611363	3	4	4	4	4	4	10	10	10	10	10	10	10	24677.2	22530.6	3750.86	15403	18672.1	16779.3	16986.2	16951.4	0.997952	-0.00295803	0.996113
AHA_1048	A0KH40	Metal-dependent carboxypeptidase	2.15612e-06	4	4	4	4	4	4	19	19	19	19	19	19	19	358282	384492	386034	414611	399297	408313	376269	407407	1.08275	0.114705	0.0361882
AHA_1049	A0KH41	Smr domain protein	0.00286255	3	3	3	3	4	3	5	5	5	5	5	5	5	126897	176846	137977	163003	115120	174873	147240	150999	1.02553	0.0363714	0.881785
AHA_1051	A0KH43	GumN protein	3.63197e-05	4	4	4	4	4	4	8	8	8	8	8	8	8	73489	90221.8	84324.6	88466.5	81476.2	82531.2	82678.5	84158	1.01789	0.0255878	0.796252
AHA_1062	A0KH54	Transcriptional regulator, DeoR family	0.00011782	4	3	3	5	4	4	8	8	8	8	8	8	8	27705.4	45603.9	43544.2	28345.7	27135.3	27821.3	38951.1	27767.4	0.712879	-0.488271	0.119599
AHA_1089	A0KH80	Uncharacterized protein	1.1278e-05	5	5	5	5	6	6	8	8	8	8	8	8	8	45319.8	30933.1	16668.6	10280.2	12051	14607.6	30973.9	12312.9	0.397527	-1.33088	0.089548
pheA	A0KH83	Chorismate mutase/prephenate dehydratase	9.06979e-08	4	4	4	4	4	4	15	15	15	15	15	15	15	608838	658339	622961	423516	402212	436674	630046	420801	0.667889	-0.58232	0.00030093
AHA_1094	A0KH85	Hydrolase	0.000120448	4	5	4	4	4	4	4	4	4	4	4	4	4	82795	80947.4	85297.7	70650.9	65064.7	68545.3	83013.4	68087	0.820193	-0.285965	0.00192426
AHA_1097	A0KH88	Uncharacterized protein	1.31391e-05	2	2	2	2	2	2	5	5	5	5	5	5	5	409955	426549	444668	252551	248942	270344	427057	257279	0.602446	-0.731097	0.000145355
AHA_1098	A0KH89	Uncharacterized protein	4.955e-07	3	3	3	3	3	3	9	9	9	9	9	9	9	225678	236546	232322	398547	386866	409926	231515	398447	1.72104	0.783278	2.25057e-05
AHA_1100	A0KH91	Transcriptional regulator, MerR family	3.01365e-05	2	2	2	2	2	1	7	7	7	7	7	7	7	16007	18978.9	15500.8	16050	16908.9	16201.2	16828.9	16386.7	0.973722	-0.0384183	0.712312
galE-1	A0KHA4	UDP-glucose 4-epimerase	1.25821e-06	6	6	6	6	6	6	12	12	12	12	12	12	12	418098	441122	421982	456658	461877	471813	427067	463449	1.08519	0.117948	0.01229
AHA_1114	A0KHA5	Outer membrane protein	2.53101e-07	4	4	4	4	4	4	12	12	12	12	12	12	12	765198	787526	807717	863560	922950	969853	786814	918787	1.16773	0.223709	0.0163292
panE	A0KHB8	2-dehydropantoate 2-reductase	1.56048e-06	5	5	6	5	5	6	8	8	8	8	8	8	8	202914	202618	181695	95124.6	101134	108569	195742	101609	0.519095	-0.945929	0.000302669
AHA_1130	A0KHC0	Outer membrane protein	8.23407e-08	4	4	4	4	4	4	2	2	2	2	2	2	2	1209312	1153657	1.16921e+06	1.4499e+06	1.32366e+06	1.35369e+06	1.17739e+06	1.37575e+06	1.16847	0.224624	0.00879806
AHA_1132	A0KHC2	Peptidyl-prolyl cis-trans isomerase	5.94049e-07	5	5	5	5	6	6	7	7	7	7	7	7	7	197814	208934	199651	129429	138149	147559	202133	138379	0.684594	-0.546679	0.000525181
rlmG	A0KHC4	Ribosomal RNA large subunit methyltransferase G	1.37826e-06	4	4	4	4	4	4	9	9	9	9	9	9	9	317000	342973	341808	240895	235834	277884	333927	251537	0.753271	-0.408759	0.00634898
AHA_1135	A0KHC5	BolA protein	2.03454e-05	4	4	5	6	6	6	3	3	3	3	3	3	3	62305.8	73584.7	43852.4	38715.7	38184.2	38921.3	59914.3	38607.1	0.644372	-0.634035	0.0698443
nqrA	A0KHC6	Na(+)-translocating NADH-quinone reductase subunit A	1.20945e-10	4	4	4	4	4	4	31	31	31	31	31	31	31	4630344	4433225	4.46541e+06	5.11324e+06	5413693	5.93421e+06	4.50966e+06	5487048	1.21673	0.283012	0.016824
nqrC	A0KHC8	Na(+)-translocating NADH-quinone reductase subunit C	1.0247e-08	5	5	5	5	5	5	13	13	13	13	13	13	13	1.22507e+06	1.46579e+06	1.40615e+06	1.64439e+06	1.68848e+06	1776116	1.36567e+06	1.70299e+06	1.247	0.318465	0.0147362
rlmM	A0KHE0	Ribosomal RNA large subunit methyltransferase M	1.61035e-06	5	5	5	5	5	5	27	27	27	27	27	27	27	736733	704679	696929	591109	544736	564950	712780	566932	0.795381	-0.330282	0.00129563
AHA_1152	A0KHE2	3-isopropylmalate dehydrogenase	3.25761e-07	5	5	5	5	5	5	8	8	8	8	8	8	8	1.38597e+06	1.41247e+06	1.38443e+06	2.33082e+06	2.25251e+06	2.33982e+06	1.39429e+06	2.30771e+06	1.65512	0.726934	6.20832e-06
xni	A0KHE3	Flap endonuclease Xni	3.72898e-05	3	3	3	3	3	3	7	7	7	7	7	7	7	91395.8	257745	86045.6	45737.8	71097	76501.1	145062	64445.3	0.44426	-1.17053	0.231213
AHA_1154	A0KHE4	Lysine decarboxylase family protein	2.45813e-08	4	4	4	4	4	4	27	27	27	27	27	27	27	551539	572838	510143	1.06309e+06	1.05613e+06	1.09724e+06	544840	1.07215e+06	1.96783	0.976609	1.91807e-05
AHA_1155	A0KHE5	GGDEF domain protein	2.45657e-05	3	3	3	3	3	3	22	22	22	22	22	22	22	18634.8	21445.6	21081.1	25353	24588.3	27011.2	20387.2	25650.8	1.25818	0.331341	0.00977705
queF	A0KHE7	NADPH-dependent 7-cyano-7-deazaguanine reductase	3.01972e-07	4	4	4	5	5	4	6	6	6	6	6	6	6	464903	475800	457430	364510	362644	393110	466044	373421	0.801257	-0.319663	0.0011703
syd	A0KHE8	Protein Syd	3.89708e-05	4	4	4	4	4	4	8	8	8	8	8	8	8	60130.4	70495.9	116927	60511.9	51216.5	55234	82517.7	55654.1	0.674451	-0.568214	0.203053
AHA_1159	A0KHE9	Zn-ribbon-containing protein	0.000475434	4	3	4	2	2	3	7	7	7	7	7	7	7	42351.8	42454	26672.9	29842.5	28454.6	26639.8	37159.6	28312.3	0.761912	-0.392303	0.171945
AHA_1162	A0KHF2	Uncharacterized protein	6.95058e-06	4	4	4	4	4	4	12	12	12	12	12	12	12	378335	406992	407818	267954	264811	276078	397715	269614	0.677909	-0.560837	0.000236492
AHA_1163	A0KHF3	Uncharacterized protein	1.21388e-05	3	3	3	3	3	3	3	3	3	3	3	3	3	104220	104404	106644	104981	104739	105894	105089	105205	1.0011	0.00158668	0.898933
AHA_1164	A0KHF4	RNA pseudouridine synthase family protein	5.66846e-06	4	4	4	4	4	4	10	10	10	10	10	10	10	267902	271611	299517	160083	156684	158871	279677	158546	0.56689	-0.818858	0.000269335
AHA_1165	A0KHF5	Protein MioC	0.000384009	1	1	2	2	2	2	2	2	2	2	2	2	2	19865.2	17816	18677	15294	15828	16386.1	18786	15836	0.842969	-0.246449	0.0118163
AHA_1167	A0KHF7	Maltose operon periplasmic protein	6.93199e-05	3	4	4	4	5	5	13	13	13	13	13	13	13	27588.2	452753	51469.9	92692.8	99946.6	103091	177270	98576.8	0.556082	-0.846631	0.598884
dapD	A0KHG0	2,3,4,5-tetrahydropyridine-2,6-dicarboxylate N-succinyltransferase	2.06385e-08	4	4	4	4	4	4	19	19	19	19	19	19	19	2.73351e+06	3.08529e+06	3024876	2.36466e+06	2.09915e+06	2.10234e+06	2.94789e+06	2.18872e+06	0.742468	-0.429599	0.00557291
glnD	A0KHG1	Bifunctional uridylyltransferase/uridylyl-removing enzyme	0.00468596	1	2	3	3	3	3	26	26	26	26	26	26	26	10273.7	15819.8	224039	12383	12666.1	11375.7	83377.5	12141.6	0.145622	-2.7797	0.368529
map	A0KHG2	Methionine aminopeptidase	6.69269e-07	5	5	5	5	5	5	18	18	18	18	18	18	18	503160	510946	492892	376800	356715	380335	502333	371283	0.739118	-0.436123	0.00013073
rpsB	A0KHG3	30S ribosomal protein S2	2.36515e-10	4	4	4	4	4	4	18	18	18	18	18	18	18	21535448	21312108	22359936	18918310	18613562	19710500	2.17358e+07	1.90808e+07	0.87785	-0.187954	0.00435107
tsf	A0KHG4	Elongation factor Ts	1.20945e-10	5	5	5	5	5	5	31	31	31	31	31	31	31	24164922	25834652	24503350	22462820	23043844	23324860	24834308	2.29438e+07	0.923877	-0.114228	0.0293654
pyrH	A0KHG5	Uridylate kinase	1.02162e-07	4	4	4	4	4	4	12	12	12	12	12	12	12	1.74217e+06	2154735	2.04761e+06	1.78139e+06	1.51614e+06	1.69844e+06	1.98151e+06	1.66532e+06	0.840431	-0.250798	0.0968125
frr	A0KHG6	Ribosome-recycling factor	1.45442e-08	5	5	5	5	5	5	12	12	12	12	12	12	12	2.50323e+06	2.38924e+06	2.44938e+06	1.6113e+06	1.63505e+06	1.64123e+06	2.44729e+06	1.62919e+06	0.665714	-0.587027	1.80366e-05
dxr	A0KHG9	1-deoxy-D-xylulose 5-phosphate reductoisomerase	9.60954e-06	3	3	3	3	3	3	14	14	14	14	14	14	14	133552	123150	134597	103057	95994	101416	130433	100156	0.767869	-0.381068	0.00201893
bamA	A0KHH1	Outer membrane protein assembly factor BamA	6.5133e-08	4	4	4	4	4	4	46	46	46	46	46	46	46	1.14283e+06	1190429	1.14622e+06	851937	877191	863002	1.15982e+06	864043	0.744978	-0.42473	6.38583e-05
AHA_1182	A0KHH2	Outer membrane protein	2.65872e-08	4	4	4	4	4	4	12	12	12	12	12	12	12	2.48619e+06	2.63901e+06	2.54701e+06	2.68664e+06	2816380	2.63529e+06	2.5574e+06	2.71277e+06	1.06075	0.0850886	0.0901214
lpxD	A0KHH3	UDP-3-O-acylglucosamine N-acyltransferase	1.61267e-06	4	4	4	4	4	4	12	12	12	12	12	12	12	579121	580066	559008	478961	457913	472539	572732	469804	0.820287	-0.2858	0.000374452
fabZ	A0KHH4	3-hydroxyacyl-[acyl-carrier-protein] dehydratase FabZ	5.43663e-07	5	5	5	5	5	5	12	12	12	12	12	12	12	686160	712095	721732	747990	682440	751631	706663	727354	1.02928	0.0416356	0.452119
lpxA	A0KHH5	Acyl-[acyl-carrier-protein]--UDP-N-acetylglucosamine O-acyltransferase	9.16898e-08	4	4	4	4	4	4	13	13	13	13	13	13	13	2.64806e+06	2665187	2.73975e+06	1805674	1.82023e+06	1.68798e+06	2.68433e+06	1771295	0.659864	-0.599758	5.48102e-05
lpxB	A0KHH6	Lipid-A-disaccharide synthase	1.32513e-06	4	4	4	4	4	4	15	15	15	15	15	15	15	143751	178844	187666	98054	91745.8	99355	170087	96384.9	0.56668	-0.819394	0.00564382
rnhB	A0KHH7	Ribonuclease HII	1.22888e-06	4	4	4	4	4	4	11	11	11	11	11	11	11	262896	284600	283606	200128	193137	174605	277034	189290	0.683273	-0.549465	0.00107863
dnaE	A0KHH8	DNA polymerase III subunit alpha	9.44535e-06	4	4	4	4	4	4	59	59	59	59	59	59	59	129377	116978	124038	121815	112209	120946	123464	118324	0.958362	-0.0613576	0.337551
accA	A0KHH9	Acetyl-coenzyme A carboxylase carboxyl transferase subunit alpha	1.1312e-09	7	7	7	7	7	7	23	23	23	23	23	23	23	926409	976426	942115	716381	712009	756551	948316	728314	0.768007	-0.380809	0.000424847
AHA_1195	A0KHI5	Putative HTH-type transcriptional regulator YcaN	3.14994e-06	3	3	3	3	3	3	6	6	6	6	6	6	6	70472.5	72202.3	69804.8	86126.8	97152.8	87341.5	70826.5	90207	1.27363	0.348951	0.00554469
AHA_1196	A0KHI6	Serine transporter family protein	7.79096e-06	4	4	3	4	4	4	5	5	5	5	5	5	5	174026	181281	178675	284155	323015	293212	177994	300127	1.68617	0.753747	0.00051301
AHA_1205	A0KHJ5	Putative exported protein	1.72137e-05	5	5	5	5	5	5	3	3	3	3	3	3	3	92784.1	101873	97732.6	144117	135480	143066	97463.2	140888	1.44555	0.531614	0.000328467
AHA_1214	A0KHK4	Glutathione S-transferase, N-terminal	0.000486644	3	3	3	3	3	2	5	5	5	5	5	5	5	20605.8	15376.1	18761	35186.1	34943.6	36380	18247.6	35503.2	1.94563	0.960241	0.000413522
AHA_1222	A0KHL2	Cell wall degradation protein	9.10396e-08	4	4	4	4	4	4	18	18	18	18	18	18	18	288126	292182	286511	196198	196174	208616	288940	200330	0.693327	-0.528393	3.83265e-05
AHA_1224	A0KHL4	Uncharacterized protein	6.31144e-06	1	1	1	2	2	2	2	2	2	2	2	2	2	58110.6	59551.2	58186.9	115147	101895	116114	58616.2	111052	1.89456	0.921863	0.00034096
cysZ	A0KHL6	Sulfate transporter CysZ	9.02313e-05	3	3	2	3	3	5	4	4	4	4	4	4	4	13574.4	74177.4	119504	50605.6	36464.6	54474.2	69085.2	47181.5	0.682946	-0.550157	0.520966
smc	A0KHL7	Chromosome partition protein Smc	9.29502e-05	4	4	4	5	5	5	24	24	24	24	24	24	24	20823.1	16593.7	19753.5	18222	18888.3	19254.3	19056.8	18788.2	0.985906	-0.0204782	0.846999
ligA	A0KHL9	DNA ligase	2.58878e-08	4	4	4	4	4	4	36	36	36	36	36	36	36	625290	656115	621803	380117	357787	377929	634403	371944	0.58629	-0.770313	3.56867e-05
AHA_1245	A0KHN5	Transcriptional regulatory protein	6.5768e-06	3	4	3	4	4	4	9	9	9	9	9	9	9	18279.7	50074.8	37237.4	48006.2	51873.1	50626	35197.3	50168.4	1.42535	0.511315	0.182915
AHA_1250	A0KHP0	Glutaryl-CoA dehydrogenase	2.36014e-05	3	3	3	3	3	3	11	11	11	11	11	11	11	84330.5	81297.5	85178.5	38460.4	44265.6	43433.5	83602.1	42053.2	0.503016	-0.991325	4.31714e-05
AHA_1252	A0KHP2	Lactoylglutathione lyase	0.000482931	2	2	2	1	1	1	3	3	3	3	3	3	3	117836	138096	256727	244066	233769	115162	170886	197666	1.15671	0.210027	0.677919
phoB	A0KHP3	Phosphate regulon transcriptional regulatory protein PhoB	2.47155e-05	3	3	3	4	4	3	7	7	7	7	7	7	7	56282.9	65200.9	59654.2	67346.4	61965	61757.6	60379.3	63689.7	1.05483	0.0770041	0.35652
AHA_1255	A0KHP5	Phosphate-binding protein	2.35432e-05	3	3	3	3	3	3	8	8	8	8	8	8	8	217883	223334	230522	154617	161644	160707	223913	158989	0.710049	-0.494009	0.000109279
AHA_1256	A0KHP6	Peptidase, M48 family	9.30849e-05	4	4	4	4	4	4	13	13	13	13	13	13	13	17939.9	20547.8	19021.4	37190.7	39018.1	38366.9	19169.7	38191.9	1.99231	0.994439	3.32264e-05
AHA_1257	A0KHP7	GCN5-related N-acetyltransferase	6.54735e-05	3	3	1	3	2	2	5	5	5	5	5	5	5	34875.1	30264	48824.3	47721.2	41874.3	47092.9	37987.8	45562.8	1.19941	0.262319	0.26706
AHA_1258	A0KHP8	ROK family protein	0.0004808	3	3	2	4	4	3	9	9	9	9	9	9	9	27119.6	32701.5	12443	31223.9	29227.2	30039.4	24088	30163.5	1.25222	0.324488	0.373449
cutC	A0KHP9	Copper homeostasis protein CutC	8.09135e-07	5	5	5	5	5	5	12	12	12	12	12	12	12	476978	511373	499087	312058	304892	319718	495813	312223	0.629719	-0.66722	7.37814e-05
fklB	A0KHQ1	Peptidyl-prolyl cis-trans isomerase	2.82098e-08	6	6	6	6	6	6	11	11	11	11	11	11	11	5503951	5.80595e+06	5664482	4330702	4.06418e+06	4242290	5.65813e+06	4.21239e+06	0.744485	-0.425685	0.000248768
AHA_1268	A0KHQ8	Peroxiredoxin	1.80841e-05	4	4	4	4	3	4	7	7	7	7	7	7	7	200313	199310	187940	172927	180739	163833	195855	172500	0.880754	-0.183189	0.0206342
agcS-1	A0KHR1	Amino acid carrier protein	0.00372791	1	1	1	2	2	2	2	2	2	2	2	2	2	5558.74	5535.79	5300.26	6510.8	7286.63	6156.73	5464.93	6651.39	1.2171	0.283453	0.0260144
AHA_1275	A0KHR5	Protein YciN	2.24497e-06	4	4	4	4	4	4	8	8	8	8	8	8	8	150441	158740	146154	78565.6	82752.4	78520.8	151778	79946.3	0.526731	-0.924862	5.38596e-05
maeA	A0KHR8	NAD-dependent malic enzyme	1.48289e-07	5	5	5	5	5	5	29	29	29	29	29	29	29	1.07473e+06	1.0268e+06	984202	1.73462e+06	1.75583e+06	1658116	1.02858e+06	1.71619e+06	1.66851	0.738561	6.42553e-05
AHA_1281	A0KHS1	Major outer membrane protein	2.28876e-09	7	7	7	7	7	7	15	15	15	15	15	15	15	543598	879268	855725	1165627	1.08115e+06	1.13334e+06	759530	1.12671e+06	1.48343	0.568934	0.0296661
AHA_1290	A0KHT0	UPF0313 protein AHA_1290	1.26323e-05	5	5	5	5	5	5	27	27	27	27	27	27	27	57294.1	61418.8	55454.1	40552.4	37627.5	39160	58055.7	39113.3	0.67372	-0.569778	0.000635387
AHA_1300	A0KHU0	Oxidoreductase, Gfo/Idh/MocA family	0.00778788	2	2	2	2	3	2	3	3	3	3	3	3	3	19894.7	27420.8	26718.5	27177.2	26808.3	25948	24678	26644.5	1.07969	0.110614	0.463356
ruvC	A0KHU1	Crossover junction endodeoxyribonuclease RuvC	0.00140563	1	1	1	2	3	1	7	7	7	7	7	7	7	76802.4	76431.7	72218	33162.3	38152.1	63640.8	75150.7	44985.1	0.598598	-0.74034	0.0342512
AHA_1307	A0KHU7	Uncharacterized protein	5.42219e-06	4	4	4	4	4	4	7	7	7	7	7	7	7	41228.7	40624.6	40056	58346.8	58457.4	60912.5	40636.4	59238.9	1.45778	0.543771	3.28364e-05
AHA_1309	A0KHU9	Putative lipoprotein	4.93599e-06	4	4	4	4	4	4	19	19	19	19	19	19	19	132943	145904	130269	177249	174492	184421	136372	178721	1.31054	0.390164	0.00170932
purU	A0KHV0	Formyltetrahydrofolate deformylase	2.44486e-06	4	4	4	4	4	4	12	12	12	12	12	12	12	399368	433472	431378	247684	265827	268499	421406	260670	0.618572	-0.692987	0.000233346
AHA_1312	A0KHV2	Thioredoxin domain protein	3.84778e-07	6	6	7	7	7	7	12	12	12	12	12	12	12	499194	372268	374559	233934	218659	228696	415341	227096	0.546771	-0.870991	0.0111273
AHA_1313	A0KHV3	4'-phosphopantetheinyltransferase family protein	0.00080793	2	1	2	2	1	1	3	3	3	3	3	3	3	738763	19126.1	17033.8	76745.9	46393.4	17348.3	258308	46829.2	0.181292	-2.46361	0.429476
rlmF	A0KHV5	Ribosomal RNA large subunit methyltransferase F	0.000122896	2	3	3	3	3	3	9	9	9	9	9	9	9	61675.1	72191.3	67483.1	46762.3	50805.4	49812.7	67116.5	49126.8	0.731963	-0.450157	0.0053558
AHA_1317	A0KHV7	Uncharacterized protein	2.55267e-05	3	2	1	2	2	2	8	8	8	8	8	8	8	19656.1	24755.4	18972.9	15874.4	16018	15249.8	21128.1	15714.1	0.743753	-0.427105	0.0422542
AHA_1318	A0KHV8	LysM domain protein	6.13863e-06	5	5	5	5	5	5	13	13	13	13	13	13	13	128146	148043	136979	89741.6	92209.4	96846.7	137723	92932.6	0.674781	-0.567508	0.00185566
AHA_1342	A0KHY1	Oxidoreductase alpha (Molybdopterin) subunit	1.53653e-05	3	3	3	3	3	3	29	29	29	29	29	29	29	102696	96237.5	104223	91373.8	84953.8	81881.5	101052	86069.7	0.851735	-0.231524	0.0157112
AHA_1344	A0KHY2	Probable phosphatase AHA_1344	5.08656e-07	3	3	3	3	3	3	6	6	6	6	6	6	6	315162	363261	364364	207201	202750	212462	347595	207471	0.596875	-0.744499	0.0010447
pyk-2	A0KHY7	Pyruvate kinase	4.66185e-08	5	5	5	5	5	5	31	31	31	31	31	31	31	1.7407e+06	1.77814e+06	1.8207e+06	1.04213e+06	1.05666e+06	1.09259e+06	1.77985e+06	1.06379e+06	0.597686	-0.74254	1.30211e-05
hexR	A0KHY8	Transcriptional regulator HexR	2.29936e-07	4	4	4	4	4	4	16	16	16	16	16	16	16	179732	180001	191412	357864	373842	369107	183715	366937	1.99732	0.998064	7.34044e-06
glk	A0KHY9	Glucokinase	2.69189e-08	7	7	7	7	7	7	14	14	14	14	14	14	14	89999.3	96058.7	92481.1	147231	135945	132370	92846.4	138515	1.49188	0.577129	0.000687518
AHA_1353	A0KHZ1	Transcriptional regulatory protein PhoP	1.93623e-05	4	4	4	4	4	4	8	8	8	8	8	8	8	79376.1	86518.4	94441.6	47094.6	46905	46542.1	86778.7	46847.3	0.539847	-0.889377	0.000784838
rimO	A0KHZ9	Ribosomal protein S12 methylthiotransferase RimO	3.26355e-07	7	7	7	7	7	7	18	18	18	18	18	18	18	660185	695148	692920	416061	409956	425204	682751	417074	0.610872	-0.711057	2.57874e-05
AHA_1363	A0KI01	Uncharacterized protein	1.08132e-05	3	3	3	3	3	3	13	13	13	13	13	13	13	65964	60795.2	58006.2	64347.4	65252.2	66019.5	61588.5	65206.4	1.05874	0.082352	0.20323
fliG	A0KI04	Flagellar motor switch protein FliG	1.95302e-05	4	4	4	4	4	4	16	16	16	16	16	16	16	193088	207437	215164	172677	172284	170145	205230	171702	0.836634	-0.257332	0.00676265
fliH	A0KI05	Flagellar assembly protein FliH	0.000229529	4	4	4	4	4	4	9	9	9	9	9	9	9	26583.8	26923	24029.9	16369.9	15633.9	18203	25845.6	16735.6	0.647524	-0.626994	0.00156688
fliI	A0KI06	Flagellar protein export ATPase FliI	0.000451721	3	3	3	3	4	4	18	18	18	18	18	18	18	25868	24368.6	23556.2	24464	21049.8	21853.6	24597.6	22455.8	0.912926	-0.13143	0.157404
AHA_1370	A0KI08	Putative flagellar hook-length control protein FliK	0.00287642	4	4	4	5	5	5	9	9	9	9	9	9	9	5237.24	2812.99	6976.34	5931.05	6199.45	5107.01	5008.85	5745.83	1.14714	0.198036	0.587508
fliL-2	A0KI09	Flagellar protein FliL	4.66614e-07	4	4	3	4	4	4	7	7	7	7	7	7	7	41855.1	50942.1	62615.3	93987.7	88933.5	89809.6	51804.2	90910.3	1.75488	0.811375	0.00324486
fliM	A0KI10	Flagellar motor switch protein FliM	2.0807e-05	3	3	3	3	3	3	10	10	10	10	10	10	10	119486	121122	120081	98513.4	95591.9	101340	120230	98481.9	0.819114	-0.287864	0.000228891
fliN	A0KI11	Flagellar motor switch protein FliN	1.66234e-06	5	4	4	6	5	5	7	7	7	7	7	7	7	147096	243696	233332	118924	124671	126590	208041	123395	0.593126	-0.753589	0.0510229
flhF	A0KI18	Flagellar biosynthesis protein FlhF	1.93329e-06	4	4	4	4	4	4	18	18	18	18	18	18	18	134601	126317	138504	143088	144409	148127	133141	145208	1.09063	0.125166	0.0363376
AHA_1381	A0KI19	Site-determining protein	5.42307e-06	3	2	3	3	4	4	7	7	7	7	7	7	7	211265	213486	212787	308618	320030	308708	212513	312452	1.47027	0.556085	1.30221e-05
fliA	A0KI20	RNA polymerase sigma factor FliA	1.47876e-06	3	3	3	3	3	3	10	10	10	10	10	10	10	181295	172298	169803	120441	128376	132101	174465	126972	0.72778	-0.458425	0.000633736
cheY	A0KI21	Chemotaxis protein CheY	9.27412e-08	5	5	5	6	7	7	5	5	5	5	5	5	5	675667	636661	620270	457847	296080	486090	644199	413339	0.641632	-0.640182	0.0198088
cheZ	A0KI22	Protein phosphatase CheZ	9.34677e-07	4	4	4	4	4	4	12	12	12	12	12	12	12	139315	110986	107199	140195	145501	139880	119167	141859	1.19042	0.25147	0.0922506
cheA-2	A0KI23	Chemotaxis protein CheA	3.96902e-06	3	3	3	3	3	3	17	17	17	17	17	17	17	473276	458104	470758	567875	590678	588230	467379	582261	1.2458	0.317072	0.000183104
cheB-2	A0KI24	Protein-glutamate methylesterase/protein-glutamine glutaminase	3.7875e-07	5	5	5	5	5	5	18	18	18	18	18	18	18	327740	320872	321515	276283	271720	303489	323376	283830	0.877711	-0.188182	0.0176346
AHA_1389	A0KI27	CobQ/CobB/MinD/ParA family protein	0.000907214	3	3	1	5	3	3	13	13	13	13	13	13	13	30387	28313.9	27946.4	22633.1	21685	31899.8	28882.4	25406	0.879634	-0.185024	0.357463
AHA_1390	A0KI28	CheW domain protein	0.000616141	1	1	1	1	1	1	3	3	3	3	3	3	3	37373.1	40085.8	32016.5	38357.2	38822.3	42457	36491.8	39878.8	1.09282	0.128052	0.278257
cheW-2	A0KI29	Chemotaxis protein CheW	4.9799e-08	5	5	5	5	5	5	9	9	9	9	9	9	9	763419	764129	765489	643472	678600	674055	764346	665375	0.870516	-0.200056	0.000858677
AHA_1392	A0KI30	ATPase involved in DNA repair	7.30194e-05	3	3	3	4	5	5	8	8	8	8	8	8	8	15590.2	21784.6	19665.5	35366.4	33071.3	23727.4	19013.5	30721.7	1.61579	0.692236	0.042834
ccmA	A0KI31	Cytochrome c biogenesis ATP-binding export protein CcmA	9.83968e-07	5	4	3	7	7	7	11	11	11	11	11	11	11	24678.6	22123.8	23324.1	24980.3	22949.3	21611.4	23375.5	23180.3	0.991652	-0.0120941	0.881276
ccmB	A0KI32	Heme exporter protein B	6.29933e-07	1	2	2	2	2	2	1	1	1	1	1	1	1	767581	841193	433638	410910	499235	499499	680804	469881	0.690186	-0.534943	0.176892
AHA_1403	A0KI41	Superoxide dismutase	4.81099e-10	5	5	5	5	5	5	8	8	8	8	8	8	8	4.6842e+06	4841531	4602876	4.7291e+06	4.88778e+06	5.12124e+06	4.70954e+06	4.91271e+06	1.04314	0.0609335	0.20325
AHA_1404	A0KI42	Glutaredoxin	2.92501e-07	4	3	3	3	3	2	3	3	3	3	3	3	3	275086	325663	317712	245533	231921	459268	306154	312241	1.01988	0.0284037	0.939432
AHA_1405	A0KI43	tRNA and rRNA cytosine-C5-methylase	4.52089e-08	6	6	6	6	6	6	24	24	24	24	24	24	24	1.03302e+06	1.11053e+06	1.08956e+06	634138	612502	669961	1077703	638867	0.592804	-0.754372	0.000104856
AHA_1406	A0KI44	Uncharacterized protein	0.000388006	1	1	1	2	2	2	6	6	6	6	6	6	6	30810.6	62539.1	51638.5	51687.7	51514.2	56717.7	48329.4	53306.6	1.10298	0.141412	0.626714
pdxH	A0KI46	Pyridoxine/pyridoxamine 5'-phosphate oxidase	2.14898e-06	4	5	5	5	5	5	9	9	9	9	9	9	9	126191	135782	107631	78191.1	76612.6	75087.7	123202	76630.5	0.621993	-0.685031	0.00498158
AHA_1409	A0KI47	Glutathione S-transferase family protein	9.49351e-05	1	1	1	1	1	1	4	4	4	4	4	4	4	50884.9	52706	56190.5	69718.9	56712.3	58049.4	53260.5	61493.5	1.15458	0.20737	0.135596
AHA_1411	A0KI49	Acetyltransferase, GNAT family	2.69908e-06	3	3	3	3	3	3	4	4	4	4	4	4	4	234073	254857	232970	298560	283572	289448	240633	290527	1.20734	0.271836	0.00393851
AHA_1412	A0KI50	Cupin superfamily protein	4.49835e-08	4	4	4	4	4	4	11	11	11	11	11	11	11	590096	650082	636344	443797	419193	420525	625507	427838	0.683986	-0.547961	0.000568419
purB	A0KI51	Adenylosuccinate lyase	7.80469e-10	4	4	4	4	4	4	21	21	21	21	21	21	21	2.02527e+06	1865709	1966019	1.97734e+06	1.96366e+06	2.07206e+06	1.95233e+06	2.00435e+06	1.02664	0.0379363	0.418333
hflD	A0KI52	High frequency lysogenization protein HflD homolog	5.56857e-06	3	3	3	3	3	3	9	9	9	9	9	9	9	430055	452067	459836	354781	370136	361197	447319	362038	0.80935	-0.305164	0.00102492
nudJ	A0KI54	Phosphatase NudJ	2.0208e-05	3	3	3	3	3	3	9	9	9	9	9	9	9	108702	101869	108807	124657	116082	125395	106459	122044	1.14639	0.197103	0.0144307
manA	A0KI72	Mannose-6-phosphate isomerase	6.05057e-06	3	4	4	4	4	4	9	9	9	9	9	9	9	117975	112672	132452	101508	90059	97952	121033	96506.5	0.797357	-0.326702	0.0227383
smpB	A0KI80	SsrA-binding protein	1.10059e-06	4	4	4	4	4	4	9	9	9	9	9	9	9	118629	113936	88932.7	100929	100341	104619	107166	101963	0.951448	-0.0718035	0.606187
AHA_1463	A0KIA0	1,3-propanediol dehydrogenase	7.78796e-09	5	5	5	5	5	5	14	14	14	14	14	14	14	1.1863e+06	1193402	1.20419e+06	924434	896892	989044	1.19463e+06	936790	0.784167	-0.350767	0.000751684
udp	A0KIA1	Uridine phosphorylase	3.18037e-08	6	6	6	6	6	6	16	16	16	16	16	16	16	1.03462e+06	1038968	1.02568e+06	1.16341e+06	1.24877e+06	1.24156e+06	1.03309e+06	1.21791e+06	1.17891	0.237448	0.00258953
AHA_1469	A0KIA6	Uncharacterized protein	7.64741e-05	2	2	2	4	4	4	8	8	8	8	8	8	8	15130.8	13502.3	15500.2	26924.5	27086.9	26226.9	14711.1	26746.1	1.81809	0.862425	5.58035e-05
AHA_1474	A0KIB1	Hyaluronidase, putative	0.000649248	4	2	2	4	3	2	12	12	12	12	12	12	12	30889.5	42777.6	39876.3	27206.3	29716.4	35120.6	37847.8	30681.1	0.810644	-0.302859	0.168805
AHA_1477	A0KIB4	D-alanyl-D-alanine carboxypeptidase family protein	8.03927e-05	6	4	6	5	5	5	9	9	9	9	9	9	9	41084.1	45342.8	44347	56193.1	51239.8	61305.2	43591.3	56246	1.2903	0.367711	0.0163687
dapE	A0KIB5	Succinyl-diaminopimelate desuccinylase	4.88946e-06	4	4	4	4	4	4	17	17	17	17	17	17	17	211479	208628	214922	294818	293860	311511	211676	300063	1.41756	0.503405	0.000124625
AHA_1479	A0KIB6	Arsenate reductase	1.22002e-05	3	3	3	3	3	3	7	7	7	7	7	7	7	154657	119350	126610	88484.3	88343.2	96959.9	133539	91262.5	0.683416	-0.549163	0.0191613
AHA_1480	A0KIB7	Transcriptional regulator, LysR family	9.00944e-06	3	3	3	3	3	3	13	13	13	13	13	13	13	143239	145710	141788	130535	121314	120164	143579	124005	0.863667	-0.211454	0.00489301
AHA_1481	A0KIB8	Uncharacterized protein	7.97454e-05	2	2	2	2	2	2	4	4	4	4	4	4	4	100839	94935.6	96414.6	65130.3	59447.1	61612.4	97396.5	62063.3	0.637223	-0.65013	0.000129357
dcuB	A0KIC2	Anaerobic C4-dicarboxylate transporter	9.59694e-06	3	3	3	3	3	3	30	30	30	30	30	30	30	11286.1	711.9	5271.17	2401.09	979.073	3885.49	5756.4	2421.88	0.420729	-1.24904	0.352872
asnS	A0KIC3	Asparagine--tRNA ligase	8.98985e-09	4	4	4	4	4	4	14	14	14	14	14	14	14	2.64181e+06	2.5838e+06	2751963	2.35218e+06	2.28081e+06	2.26767e+06	2.65919e+06	2.30022e+06	0.865007	-0.209216	0.00301682
bioB	A0KIC6	Biotin synthase	3.11183e-07	1	2	2	2	2	2	2	2	2	2	2	2	2	45558.4	49081	39691.7	61691.6	56999.1	55995.3	44777	58228.7	1.30041	0.378972	0.0144313
bioD	A0KIC9	ATP-dependent dethiobiotin synthetase BioD	1.21388e-05	5	4	5	5	5	5	6	6	6	6	6	6	6	73551.4	75991	79787.1	75572.4	73211	74458.6	76443.2	74414	0.973455	-0.0388138	0.354211
AHA_1498	A0KID5	Uncharacterized protein	0.000238256	3	3	3	3	3	3	5	5	5	5	5	5	5	17502.9	25024	20612	15119.6	8346.95	21270.8	21046.3	14912.4	0.708554	-0.497049	0.228955
AHA_1499	A0KID6	Uncharacterized protein	9.8858e-07	2	2	2	3	2	3	3	3	3	3	3	3	3	227095	235090	236404	187015	195350	202540	232863	194968	0.837266	-0.256243	0.00209168
AHA_1503	A0KIE0	Uncharacterized protein	0.000948911	1	1	1	2	2	1	2	2	2	2	2	2	2	24725.1	34007	35894.9	28330.7	23707.3	30437.6	31542.3	27491.9	0.871587	-0.198283	0.366721
AHA_1506	A0KIE3	NAD-dependent methanol dehydrogenase	1.87664e-05	3	3	3	3	3	3	10	10	10	10	10	10	10	53519.2	87803.9	82428.8	78436.3	75165.7	79448.3	74583.9	77683.4	1.04156	0.0587423	0.786927
AHA_1508	A0KIE5	Transcriptional regulator, TetR family	0.0085026	1	1	1	1	1	1	2	2	2	2	2	2	2	79734.2	65389.6	72318.5	101955	82244.7	91846.2	72480.8	92015.4	1.26951	0.344277	0.0500477
AHA_1509	A0KIE6	Aldehyde dehydrogenase	0.000192934	3	2	3	3	3	2	8	8	8	8	8	8	8	275662	8140.54	4826.1	9793.27	11317.4	10591.1	96209.5	10567.3	0.109836	-3.18658	0.393919
AHA_1510	A0KIE7	Uncharacterized protein	8.34583e-05	2	1	1	2	2	1	5	5	5	5	5	5	5	5727.2	16928.1	8091.4	15688.6	15291.7	16681.2	10248.9	15887.2	1.55013	0.632391	0.175916
AHA_1513	A0KIF0	Hydrogen peroxide-inducible genes activator	6.65913e-06	3	3	3	3	3	3	15	15	15	15	15	15	15	91340.4	96707.8	89388.3	88721.2	90560.7	89208.3	92478.8	89496.7	0.967754	-0.0472883	0.256819
AHA_1514	A0KIF1	Alkyl hydroperoxide reductase TsaA	3.69638e-10	5	5	5	5	5	5	14	14	14	14	14	14	14	25929362	26702418	26853510	14848025	14551774	15018281	2.64951e+07	1.4806e+07	0.558821	-0.839541	3.22981e-06
AHA_1515	A0KIF2	Putative alpha-L-glutamate ligase homolog	5.45374e-05	3	3	3	3	3	3	13	13	13	13	13	13	13	172489	194258	189796	207989	212988	226291	185514	215756	1.16302	0.217871	0.0244985
AHA_1517	A0KIF4	ATP-dependent Zn proteases	1.03455e-05	4	4	4	4	4	4	15	15	15	15	15	15	15	119499	153364	118265	153987	156349	163192	130376	157843	1.21067	0.275811	0.0809062
cmoA	A0KIF6	Carboxy-S-adenosyl-L-methionine synthase	3.02219e-06	5	5	5	5	5	5	9	9	9	9	9	9	9	241286	234952	224362	147056	140129	148181	233533	145122	0.621418	-0.686363	9.02293e-05
aspS	A0KIF8	Aspartate--tRNA ligase	8.27232e-09	3	3	3	3	3	3	37	37	37	37	37	37	37	5.53757e+06	5.86568e+06	6177894	5040782	5.08782e+06	4.78261e+06	5.86038e+06	4.9704e+06	0.848137	-0.237631	0.0128161
AHA_1522	A0KIF9	Probable transcriptional regulatory protein AHA_1522	7.02029e-08	4	4	4	5	4	5	7	7	7	7	7	7	7	2.62375e+06	2731923	1.23773e+06	1.04345e+06	1.45317e+06	827108	2.1978e+06	1.10791e+06	0.504099	-0.988222	0.101713
nagC	A0KIG1	N-acetylglucosamine repressor	1.73003e-06	4	4	4	4	4	4	17	17	17	17	17	17	17	203625	196008	180414	140737	140013	140160	193349	140303	0.725645	-0.462663	0.00148527
nagA-2	A0KIG2	N-acetylglucosamine-6-phosphate deacetylase	4.56699e-06	4	4	4	4	4	4	12	12	12	12	12	12	12	216805	229641	219293	125920	131588	130373	221913	129293	0.582632	-0.779343	2.72628e-05
nagB	A0KIG3	Glucosamine-6-phosphate deaminase	6.85643e-06	4	4	4	4	3	4	7	7	7	7	7	7	7	233329	245705	237330	151864	150244	151769	238788	151292	0.633584	-0.658392	1.86342e-05
AHA_1528	A0KIG5	Chitobiase	4.64454e-06	3	3	3	3	3	3	40	40	40	40	40	40	40	83619.7	85859.3	84144.3	56310.3	58608.1	54562.5	84541.1	56493.6	0.668239	-0.581565	3.19596e-05
glnS	A0KIG6	Glutamine--tRNA ligase	2.20105e-08	4	4	4	4	4	4	34	34	34	34	34	34	34	1.84011e+06	1.97601e+06	2.05972e+06	1.54632e+06	1700884	1535960	1.95861e+06	1.59439e+06	0.814039	-0.296829	0.011945
fur	A0KIG7	Ferric uptake regulation protein	1.40538e-06	6	6	6	6	6	6	8	8	8	8	8	8	8	1088666	1.19896e+06	1.16282e+06	751429	692986	733462	1.15015e+06	725959	0.631186	-0.663863	0.000322708
AHA_1532	A0KIG9	Flavodoxin	2.01902e-07	7	7	7	7	7	7	8	8	8	8	8	8	8	685207	727908	695757	550482	563821	622397	702957	578900	0.823522	-0.280122	0.00830497
AHA_1533	A0KIH0	Conserved helix-turn-helix protein	6.50772e-05	3	2	1	2	2	2	4	4	4	4	4	4	4	25394.5	22014.9	28787.4	27356.9	26711.5	26949.1	25398.9	27005.8	1.06327	0.0885028	0.459216
AHA_1535	A0KIH2	Esterase YbfF	4.87044e-06	4	4	4	4	4	4	6	6	6	6	6	6	6	242411	263099	267124	131513	131855	141232	257545	134866	0.523662	-0.933292	0.000121479
seqA	A0KIH3	Negative modulator of initiation of replication	1.91631e-05	4	4	4	4	4	4	6	6	6	6	6	6	6	398407	436288	415680	303535	311689	298714	416792	304646	0.730932	-0.452192	0.000637452
pgm	A0KIH4	Phosphoglucomutase, alpha-D-glucose phosphate-specific	2.12827e-07	3	3	3	3	3	3	27	27	27	27	27	27	27	1.28186e+06	1372714	1.35623e+06	1.04651e+06	1.03839e+06	1.08406e+06	1.33694e+06	1.05632e+06	0.790106	-0.339882	0.000854957
AHA_1540	A0KIH7	Transcriptional regulator, TetR family protein	2.45204e-05	3	3	4	4	4	3	4	4	4	4	4	4	4	121789	155844	146322	105904	103846	76434.4	141319	95395.1	0.675036	-0.566964	0.0298082
mltB-1	A0KIH9	Lytic murein transglycosylase B	4.6264e-05	3	3	3	3	3	3	15	15	15	15	15	15	15	21950.5	23823.5	27360.2	32323.5	33122.7	30799.3	24378.1	32081.8	1.31601	0.396172	0.0111383
AHA_1546	A0KII3	ABC transporter substrate-binding protein	0.000969415	4	4	3	4	4	4	8	8	8	8	8	8	8	49934.4	48534.5	18610	33197.6	32845.4	37322.8	39026.3	34455.3	0.882873	-0.179722	0.680624
AHA_1553	A0KIJ0	Outer membrane protein, OMP85 family	1.89961e-05	3	3	3	3	3	3	25	25	25	25	25	25	25	69814.5	69974.3	70455.5	49665.4	50090.3	47430.8	70081.4	49062.2	0.700074	-0.514421	1.56547e-05
AHA_1561	A0KIJ6	HTH-type transcriptional regulator GalR	1.59323e-06	4	4	4	4	4	4	16	16	16	16	16	16	16	147078	162549	145764	155071	148287	142153	151797	148503	0.978301	-0.0316494	0.641708
AHA_1562	A0KIJ7	NAD dependent epimerase/dehydratase family protein	5.00733e-05	3	3	5	5	4	4	8	8	8	8	8	8	8	48566.8	47436.6	46120.2	40122.9	46715.8	50690.8	47374.5	45843.2	0.967676	-0.0474035	0.653481
AHA_1563	A0KIJ8	Acyl-CoA thioester hydrolase YciA	1.23284e-05	6	4	3	4	3	4	5	5	5	5	5	5	5	97726	214251	214653	80497.3	113135	65008	175543	86213.4	0.491123	-1.02584	0.0972128
gloB	A0KIK2	Hydroxyacylglutathione hydrolase	1.11283e-05	4	4	4	4	4	4	6	6	6	6	6	6	6	189166	200270	195185	141141	147422	148560	194874	145708	0.747704	-0.419462	0.00024013
dnaQ	A0KIK5	DNA polymerase III subunit epsilon	1.26105e-06	5	5	5	5	5	5	10	10	10	10	10	10	10	133524	132426	134343	114192	117157	123368	133431	118239	0.886142	-0.17439	0.0053124
AHA_1571	A0KIK6	Uncharacterized protein	0.000363876	3	2	2	4	4	3	20	20	20	20	20	20	20	8772.55	30996.3	11185	25887.9	22841.5	26642.8	16984.6	25124.1	1.47923	0.564843	0.317659
AHA_1572	A0KIK7	HD domain protein	1.02909e-05	4	4	4	4	4	4	21	21	21	21	21	21	21	136193	139220	142566	75930	73266.6	75457.8	139326	74884.8	0.537478	-0.895721	5.69805e-06
gmhA	A0KIK9	Phosphoheptose isomerase	6.9306e-08	5	5	5	5	5	5	12	12	12	12	12	12	12	2957376	3027018	2.82606e+06	2.02398e+06	2121463	2142493	2.93682e+06	2.09598e+06	0.71369	-0.48663	0.000264912
AHA_1575	A0KIL0	Glutamine amidotransferases class-II	6.05057e-06	3	3	3	3	3	3	10	10	10	10	10	10	10	89377.4	82789	78902.1	72761.9	76757.5	77416.7	83689.5	75645.4	0.903881	-0.145795	0.0763185
AHA_1577	A0KIL2	Putative gluconeogenesis factor	6.13863e-06	3	4	4	4	4	3	9	9	9	9	9	9	9	74026.9	82550.7	79116	94661.9	95699.9	94618.1	78564.5	94993.3	1.20911	0.273948	0.00277959
AHA_1578	A0KIL3	Uncharacterized protein	8.82337e-05	4	3	3	4	3	4	9	9	9	9	9	9	9	34505.2	38699.6	66883.9	81590.8	98182.2	75333.1	46696.2	85035.4	1.82103	0.864757	0.0351103
AHA_1581	A0KIL6	DNA-binding response regulator, LuxR family	3.884e-07	3	3	3	3	3	3	13	13	13	13	13	13	13	704706	779300	780256	457774	471209	493067	754754	474017	0.628041	-0.671069	0.00048708
napA	A0KIM1	Periplasmic nitrate reductase	1.20526e-07	4	4	4	4	4	4	46	46	46	46	46	46	46	176502	195481	196321	360417	352444	330610	189435	347824	1.83611	0.876654	0.00013575
napB	A0KIM4	Periplasmic nitrate reductase, electron transfer subunit	2.94903e-06	7	7	6	6	6	6	4	4	4	4	4	4	4	83915.8	80617.6	96324.9	91428.6	87190.5	82755.9	86952.8	87125	1.00198	0.00285458	0.976075
moaB	A0KIM6	Molybdenum cofactor biosynthesis protein B	4.88912e-08	4	4	4	4	4	4	12	12	12	12	12	12	12	769433	792014	790496	580243	555359	548184	783981	561262	0.715913	-0.482144	5.19916e-05
moaC	A0KIM7	Cyclic pyranopterin monophosphate synthase	2.70545e-06	5	4	4	4	4	4	5	5	5	5	5	5	5	287912	414986	439494	179062	260597	262926	380797	234195	0.615013	-0.701312	0.0545866
moaE	A0KIM9	Molybdopterin converting factor, subunit 2	5.53237e-06	3	3	3	3	3	3	7	7	7	7	7	7	7	224591	231205	231824	190985	170263	181626	229207	180958	0.789497	-0.340994	0.00168067
modA	A0KIN0	Molybdate ABC transporter, periplasmic molybdate-binding protein	3.24575e-07	3	3	3	3	3	3	7	7	7	7	7	7	7	311143	342535	366902	378827	352196	422573	340193	384532	1.13033	0.17675	0.164617
moeB	A0KIN4	Molybdopterin synthase sulfurylase MoeB	3.55659e-05	3	3	4	4	3	3	3	3	3	3	3	3	3	217136	213078	207965	110143	105207	127853	212726	114401	0.537785	-0.8949	0.000182446
AHA_1600	A0KIN5	Molybdopterin molybdenumtransferase	7.65465e-07	5	5	5	5	5	5	18	18	18	18	18	18	18	287425	328766	326746	231448	237828	252928	314312	240734	0.765908	-0.384757	0.00780366
fhs	A0KIN9	Formate--tetrahydrofolate ligase	6.3069e-06	3	3	3	3	3	3	19	19	19	19	19	19	19	234338	233140	223086	201440	194966	212227	230188	202878	0.881356	-0.182203	0.0114573
AHA_1606	A0KIP1	Transcriptional regulator, LysR family	0.000574589	2	3	3	3	3	3	10	10	10	10	10	10	10	18000.5	16933.7	13241.4	17562.7	16652.1	15752.9	16058.6	16655.9	1.0372	0.0526916	0.716743
AHA_1610	A0KIP5	SelT/selW/selH domain	3.43554e-05	2	2	2	3	3	3	5	5	5	5	5	5	5	136712	128030	130300	93568.3	64645.9	105877	131681	88030.4	0.668514	-0.58097	0.0250366
speA	A0KIP8	Biosynthetic arginine decarboxylase	4.16024e-07	7	7	7	7	7	7	25	25	25	25	25	25	25	1.05034e+06	1.10886e+06	1079765	917859	915861	965275	1.07966e+06	932998	0.864163	-0.210624	0.00329131
AHA_1618	A0KIQ3	Endoribonuclease L-PSP, putative	2.38328e-05	4	4	4	4	4	4	5	5	5	5	5	5	5	102280	114024	107878	88925.1	90839	92998	108060	90920.7	0.841387	-0.249158	0.0088097
AHA_1619	A0KIQ4	UPF0597 protein AHA_1619	1.75427e-05	3	3	3	3	3	3	10	10	10	10	10	10	10	37475.5	44314.4	43010.6	50851.5	50597.8	54504.2	41600.1	51984.5	1.24962	0.321493	0.0132228
AHA_1620	A0KIQ5	MukF protein	0.000342756	3	3	3	2	3	3	8	8	8	8	8	8	8	25899.1	74448.2	27222.4	17105	33099.8	18196.3	42523.2	22800.4	0.536186	-0.899194	0.305027
AHA_1621	A0KIQ6	Fructose-26-bisphosphatase	1.32167e-05	3	3	3	3	3	3	5	5	5	5	5	5	5	128713	101839	95184	102917	91849.7	94882.3	108578	96549.8	0.889217	-0.169392	0.326512
AHA_1628	A0KIR3	Pseudouridine synthase	0.000998929	5	5	5	5	5	5	17	17	17	17	17	17	17	27508.4	29878.8	31069.5	22532.3	24981.4	24859.6	29485.6	24124.4	0.818178	-0.289514	0.0151542
AHA_1637	A0KIS2	Inner membrane protein YebE	3.92296e-06	4	4	4	4	4	4	7	7	7	7	7	7	7	237734	238430	223575	155696	146162	146144	233246	149334	0.640243	-0.643308	0.000131945
AHA_1646	A0KIT1	Glyoxalase/dioxygenase superfamily protein	0.00620464	1	2	3	1	2	1	5	5	5	5	5	5	5	20558.6	25458.8	26849.8	16633.8	15219.5	17754.2	24289.1	16535.8	0.680793	-0.554713	0.0192175
AHA_1647	A0KIT2	Putative HTH-type transcriptional regulator YafC	0.000100275	3	3	3	3	3	3	15	15	15	15	15	15	15	118874	125067	66267.6	53248.5	50133.1	54544.8	103403	52642.1	0.509098	-0.973986	0.0532851
glpK	A0KIT3	Glycerol kinase	8.98985e-09	5	5	5	5	5	5	32	32	32	32	32	32	32	1.90653e+06	2.11304e+06	2.09422e+06	2.61511e+06	2635434	2.656e+06	2.03793e+06	2.63551e+06	1.29323	0.370979	0.000872298
glpR	A0KIT6	Glycerol-3-phosphate regulon repressor	5.17405e-05	4	4	4	4	4	4	13	13	13	13	13	13	13	262929	286001	265665	191133	196741	216176	271531	201350	0.741535	-0.431414	0.0026179
AHA_1652	A0KIT7	Glycerol-3-phosphate dehydrogenase	6.71631e-08	4	4	4	4	4	4	32	32	32	32	32	32	32	692684	728473	703876	1.09886e+06	1.07351e+06	1.14334e+06	708345	1.10523e+06	1.56031	0.64183	6.59958e-05
AHA_1654	A0KIT9	Phospho-2-dehydro-3-deoxyheptonate aldolase	7.515e-07	4	4	4	4	4	4	14	14	14	14	14	14	14	117844	126644	124490	136940	124893	132631	122993	131488	1.06907	0.0963593	0.126239
tyrA	A0KIU0	T-protein	0.000639778	3	3	3	3	3	3	16	16	16	16	16	16	16	53299.5	48634.2	49670.4	59385.3	56943.9	59521.1	50534.7	58616.8	1.15993	0.214039	0.0079463
AHA_1656	A0KIU1	Transcriptional regulator, LysR family	0.000303458	5	5	5	5	5	5	8	8	8	8	8	8	8	49236.1	49346	48907	42468.6	52146.2	49594	49163	48069.6	0.977759	-0.0324498	0.725176
AHA_1657	A0KIU2	Uncharacterized protein	8.02746e-07	5	5	5	5	5	5	3	3	3	3	3	3	3	973335	1.00024e+06	931286	524750	489752	495311	968286	503271	0.519755	-0.944098	3.42085e-05
AHA_1658	A0KIU3	Ecotin	7.515e-07	6	6	6	6	6	6	11	11	11	11	11	11	11	238265	308752	322119	172318	153785	157452	289712	161185	0.556363	-0.845901	0.00847373
AHA_1665	A0KIV0	UPF0352 protein AHA_1665	5.82396e-07	2	2	2	2	2	2	2	2	2	2	2	2	2	472260	482884	472565	377167	359813	379302	475903	372094	0.781869	-0.355001	0.000126635
AHA_1666	A0KIV1	Nucleoid-associated protein NdpA	3.884e-07	5	5	5	5	5	5	16	16	16	16	16	16	16	458849	402887	395425	244729	233325	240177	419053	239410	0.571312	-0.807648	0.000898019
AHA_1670	A0KIV5	Maltose/maltodextrin import ATP-binding protein MalK	5.6306e-08	5	5	5	5	5	5	17	17	17	17	17	17	17	662372	741177	700013	400459	412532	422484	701187	411825	0.587325	-0.767768	0.000255411
AHA_1671	A0KIV6	Polyphosphate kinase 2	9.28437e-05	4	4	4	4	3	4	12	12	12	12	12	12	12	25561.4	21976.5	26660.9	22440.2	19810.2	18781.6	24732.9	20344	0.822547	-0.281829	0.0698029
AHA_1672	A0KIV7	Hydrolase, alpha/beta fold family	2.1833e-06	3	3	3	3	3	3	6	6	6	6	6	6	6	636416	721038	722284	933289	932359	940970	693246	935539	1.3495	0.43243	0.00105661
AHA_1676	A0KIW1	Putative beta-barrel assembly-enhancing protease	1.17896e-05	4	4	4	4	4	4	15	15	15	15	15	15	15	146193	163463	152508	110589	104886	115450	154055	110308	0.716034	-0.4819	0.0017617
arsC-1	A0KIW3	Arsenate reductase	1.22562e-06	6	6	6	6	6	6	6	6	6	6	6	6	6	576605	496318	489760	342737	381767	373082	520894	365862	0.702372	-0.509692	0.00692116
AHA_1684	A0KIW9	Histidine ABC transporter, ATP-binding protein	0.000227173	4	4	4	4	4	4	6	6	6	6	6	6	6	76663	73817.1	74843.9	86928.1	85969.7	83560.3	75108	85486	1.13817	0.186722	0.00134357
pflA	A0KIX4	Pyruvate formate-lyase-activating enzyme	1.81627e-06	5	5	5	5	5	5	14	14	14	14	14	14	14	257616	281642	257953	246122	235693	241730	265737	241182	0.907596	-0.139877	0.0447402
AHA_1692	A0KIX7	Alpha-2-macroglobulin	0.000769278	4	4	4	4	4	4	45	45	45	45	45	45	45	23441.5	25293.9	23986.2	22288.5	21963.3	21401.3	24240.5	21884.4	0.902801	-0.14752	0.0178809
AHA_1694	A0KIX9	Uncharacterized protein	0.00272886	1	1	1	2	3	2	4	4	4	4	4	4	4	6642.84	7733.23	3870.26	10015.1	10794	11209	6082.11	10672.7	1.75477	0.811279	0.0187886
thiI	A0KIY0	tRNA sulfurtransferase	9.74258e-07	6	6	6	6	6	6	20	20	20	20	20	20	20	311501	297246	313669	316902	382769	405707	307472	368459	1.19835	0.261051	0.0876781
AHA_1696	A0KIY1	Uncharacterized protein	0.0034591	3	2	2	3	2	3	5	5	5	5	5	5	5	17306.4	15595	32541.8	27572.1	27395.2	28303.6	21814.4	27757	1.27242	0.347569	0.332393
AHA_1698	A0KIY3	Flagellin	1.46921e-05	3	3	4	6	4	6	7	7	7	7	7	7	7	375755	356209	369774	160308	284566	156094	367246	200323	0.545473	-0.87442	0.0171829
AHA_1699	A0KIY4	Flagellin	3.05908e-10	3	3	3	3	3	3	15	15	15	15	15	15	15	5064032	5036314	5023642	2.63268e+06	2.62532e+06	2.37532e+06	5.04133e+06	2.54444e+06	0.504716	-0.986455	8.15559e-06
AHA_1700	A0KIY5	Flagellin protein	0.000681841	1	1	1	2	2	2	3	3	3	3	3	3	3	13984.9	18792.4	17289.2	20115.5	19853.7	19477.7	16688.8	19815.7	1.18736	0.247757	0.0943574
fliD	A0KIY6	Flagellar hook-associated protein 2	8.34338e-06	3	3	3	3	3	3	26	26	26	26	26	26	26	139047	135097	136294	112942	125783	120499	136813	119741	0.875222	-0.192279	0.011956
fliS	A0KIY7	Flagellar secretion chaperone FliS	1.16695e-05	4	5	4	5	5	5	5	5	5	5	5	5	5	237755	277494	262469	249805	251720	257092	259239	252872	0.97544	-0.0358746	0.61779
AHA_1703	A0KIY8	Uncharacterized protein	5.32387e-07	5	4	4	5	5	5	19	19	19	19	19	19	19	38695.4	38227.2	38427.7	76952.7	73590.1	71563.5	38450.1	74035.5	1.92549	0.945228	2.28655e-05
mtnN	A0KIZ1	5'-methylthioadenosine/S-adenosylhomocysteine nucleosidase	9.06752e-06	5	4	4	5	5	5	10	10	10	10	10	10	10	398060	449624	420064	416874	414568	424293	422583	418579	0.990525	-0.0137348	0.805531
AHA_1710	A0KIZ5	Inositol-1-monophosphatase	1.18607e-07	6	6	6	6	6	6	21	21	21	21	21	21	21	2412867	2.63508e+06	2.63113e+06	1.83967e+06	1.79101e+06	1894385	2.55969e+06	1.84169e+06	0.719496	-0.474942	0.000822998
AHA_1711	A0KIZ6	Uncharacterized protein	0.000240439	3	1	3	4	3	4	6	6	6	6	6	6	6	66733.8	131823	67550.7	66516.1	95273.9	66676.9	88702.4	76155.6	0.858553	-0.220022	0.622921
AHA_1712	A0KIZ7	Glutathione S-transferase	1.01781e-06	3	3	3	3	3	3	8	8	8	8	8	8	8	175077	171878	158924	67533.3	67278.6	136113	168626	90308.2	0.535552	-0.900901	0.0287601
AHA_1714	A0KIZ9	Cell division protein ZapA	2.2055e-06	2	3	3	2	3	3	2	2	2	2	2	2	2	44888.1	40510.1	41251	39638	35289	37320.9	42216.4	37416	0.886291	-0.174148	0.060043
AHA_1715	A0KJ00	YecA family protein	1.20184e-06	5	5	5	5	5	5	6	6	6	6	6	6	6	348860	387143	378760	223946	228502	249166	371588	233872	0.629385	-0.667986	0.000594263
ubiH	A0KJ01	2-polyprenyl-6-methoxyphenol 4-hydroxylase	0.00044392	4	2	3	5	5	5	12	12	12	12	12	12	12	11537.9	15598.6	199564	17569.3	18900.4	16993	75566.7	17820.9	0.23583	-2.08418	0.404462
AHA_1717	A0KJ02	Protein VisC	4.72805e-05	5	5	5	5	5	5	10	10	10	10	10	10	10	75757.9	84384.9	81985.6	91921.4	83220.4	82906.8	80709.4	86016.2	1.06575	0.0918706	0.24685
gcvT	A0KJ03	Aminomethyltransferase	4.88912e-08	4	4	4	4	4	4	14	14	14	14	14	14	14	1.04917e+06	948475	1.06915e+06	1.19632e+06	1.06816e+06	1.15717e+06	1.02227e+06	1.14055e+06	1.11571	0.157959	0.0903588
gcvH	A0KJ04	Glycine cleavage system H protein	5.01754e-07	4	5	5	5	5	5	6	6	6	6	6	6	6	2.30861e+06	2.34444e+06	2.30205e+06	2.84361e+06	2.65253e+06	2.68868e+06	2.31837e+06	2.72827e+06	1.17681	0.234881	0.00241097
gcvP	A0KJ05	Glycine dehydrogenase (decarboxylating)	7.47797e-08	4	4	4	4	4	4	38	38	38	38	38	38	38	872771	925372	892064	1298532	1.29327e+06	1.33996e+06	896736	1.31059e+06	1.46151	0.547458	4.14208e-05
yajC	A0KJ21	Sec translocon accessory complex subunit YajC	2.63275e-06	2	4	4	5	5	6	4	4	4	4	4	4	4	528179	388956	572077	981089	970146	885036	496404	945424	1.90455	0.929447	0.00204831
AHA_1739	A0KJ24	Rhodanese domain protein	1.56048e-06	4	3	3	4	4	4	6	6	6	6	6	6	6	94195.9	117322	95461.8	114765	111742	103237	102327	109915	1.07416	0.103204	0.410353
AHA_1740	A0KJ25	Lipoprotein NlpI	0.000518763	3	3	3	4	3	4	13	13	13	13	13	13	13	9285.92	13539.3	12728.6	17327.2	16826.1	11341.6	11851.3	15165	1.2796	0.355698	0.226154
iscA	A0KJ34	Iron-binding protein IscA	1.89965e-07	5	5	5	4	5	4	3	3	3	3	3	3	3	1053093	1.11113e+06	1102037	700283	678471	786727	1.08875e+06	721827	0.662984	-0.592953	0.000620847
hscA	A0KJ36	Chaperone protein HscA homolog	2.81737e-07	4	4	4	4	4	4	31	31	31	31	31	31	31	1338496	1.43567e+06	1.42618e+06	723154	705453	767333	1.40012e+06	731980	0.522799	-0.935672	4.9559e-05
fdx	A0KJ37	Ferredoxin, 2Fe-2S type, ISC system	4.32478e-07	4	4	4	4	4	4	7	7	7	7	7	7	7	1.25868e+06	1317050	1.37365e+06	727619	615176	683628	1.31646e+06	675475	0.513099	-0.96269	0.000161925
pepB	A0KJ38	Aminopeptidase B	1.65261e-06	3	3	3	3	3	3	14	14	14	14	14	14	14	868641	857826	914416	627710	703966	652608	880294	661428	0.751371	-0.412402	0.00151959
AHA_1754	A0KJ39	Peptidase B	1.36166e-07	5	5	5	5	5	5	19	19	19	19	19	19	19	282333	273510	270239	292382	282588	293006	275361	289325	1.05071	0.0713696	0.0475624
rlmN	A0KJ41	Dual-specificity RNA methyltransferase RlmN	3.45047e-07	5	5	5	5	5	5	18	18	18	18	18	18	18	733007	716671	705968	450142	454385	466795	718549	457107	0.636154	-0.652553	9.58747e-06
ispG	A0KJ44	4-hydroxy-3-methylbut-2-en-1-yl diphosphate synthase (flavodoxin)	2.70397e-08	3	3	3	3	3	3	19	19	19	19	19	19	19	751738	802008	802363	668512	667319	666108	785370	667313	0.84968	-0.235008	0.00217532
hisS	A0KJ45	Histidine--tRNA ligase	2.02622e-08	5	5	5	5	5	5	26	26	26	26	26	26	26	2.83735e+06	2.93756e+06	2940325	1.75103e+06	1.71309e+06	1.77316e+06	2.90508e+06	1.74576e+06	0.600935	-0.73472	6.98089e-06
AHA_1761	A0KJ46	Tetratricopeptide repeat family	5.72508e-08	5	5	5	5	5	5	12	12	12	12	12	12	12	910611	936150	911493	1.07899e+06	1.10488e+06	934630	919418	1.0395e+06	1.13061	0.177099	0.0886793
AHA_1768	A0KJ53	Response regulator/sensory box/hdig domain protein	7.24855e-05	2	1	1	1	2	1	12	12	12	12	12	12	12	210644	435984	440715	288178	118568	321537	362448	242761	0.669783	-0.578235	0.29135
AHA_1783	A0KJ68	Chemotaxis protein MotB	7.24855e-05	1	1	2	3	3	3	12	12	12	12	12	12	12	53184.3	57071.7	53475.5	59336.6	62081.8	61079.2	54577.1	60832.5	1.11462	0.156546	0.0135685
mepA	A0KJ73	Penicillin-insensitive murein endopeptidase	0.000221465	3	3	3	3	3	3	7	7	7	7	7	7	7	27833	29163.5	27997	24396.1	27803.2	23512.5	28331.2	25237.2	0.890794	-0.166836	0.0873945
AHA_1791	A0KJ75	RNA-binding protein	7.85683e-06	4	4	4	4	4	4	7	7	7	7	7	7	7	666510	679836	643455	382917	403171	390130	663267	392073	0.591123	-0.758469	2.39928e-05
AHA_1792	A0KJ76	Oxidoreductase, aldo/keto reductase family	1.31628e-06	5	5	5	5	5	5	10	10	10	10	10	10	10	225072	213583	223600	148503	146621	157748	220751	150957	0.683834	-0.548282	0.000151
AHA_1793	A0KJ77	Bacteriophage CI repressor protein, putative	0.00076624	1	2	3	2	1	1	3	3	3	3	3	3	3	5633.19	14943.8	13589.3	7957.19	7958.53	7429.26	11388.8	7781.66	0.683274	-0.549465	0.282833
AHA_1795	A0KJ79	L-allo-threonine aldolase	4.56903e-06	6	5	3	6	7	7	10	10	10	10	10	10	10	44553.6	67518	67263.3	68683.6	60168.4	70567.5	59778.3	66473.2	1.112	0.153151	0.462983
AHA_1800	A0KJ84	PAS:GGDEF domain protein	0.000167755	3	3	3	3	3	3	21	21	21	21	21	21	21	5033.47	6328.38	20147.4	13811.8	14653.4	14679.4	10503.1	14381.6	1.36927	0.453408	0.468263
AHA_1801	A0KJ85	Oxygen-insensitive NADPH nitroreductase	2.13304e-05	4	4	4	4	4	4	8	8	8	8	8	8	8	192678	205984	199478	112102	111154	115332	199380	112863	0.566068	-0.820953	2.82381e-05
AHA_1803	A0KJ87	Uncharacterized protein	9.69642e-05	3	3	3	3	3	3	2	2	2	2	2	2	2	29006.6	35994.7	53117.8	33549.2	31686.6	31763.5	39373	32333.1	0.8212	-0.284195	0.382847
AHA_1804	A0KJ88	Major facilitator family transporter	0.00255779	1	1	1	1	1	1	1	1	1	1	1	1	1	78207.7	79826.2	72923.5	57239.4	64422.4	77019.2	76985.8	66227	0.86025	-0.217172	0.154871
cysB	A0KJ90	HTH-type transcriptional regulator CysB	1.21431e-05	3	3	3	3	3	3	13	13	13	13	13	13	13	155825	116605	128847	92111.6	271289	90446.1	133759	151282	1.13101	0.177606	0.788557
ribA	A0KJ91	GTP cyclohydrolase-2	5.20672e-08	5	5	5	5	5	5	12	12	12	12	12	12	12	706170	723731	768695	768364	1.14876e+06	889835	732865	935652	1.2767	0.352424	0.149095
cmk	A0KJ92	Cytidylate kinase	8.35243e-08	4	4	4	4	4	4	9	9	9	9	9	9	9	2484951	2.61291e+06	2.51199e+06	1.44726e+06	1.37412e+06	1.56703e+06	2.53662e+06	1.46281e+06	0.576676	-0.794167	9.61294e-05
rpsA	A0KJ93	30S ribosomal protein S1	1.20945e-10	6	6	6	6	6	6	46	46	46	46	46	46	46	22312270	23483616	22313150	20281208	20791142	21454844	22703012	20842398	0.918045	-0.123362	0.0228479
lapB	A0KJ96	Lipopolysaccharide assembly protein B	0.000484123	2	2	2	3	4	4	9	9	9	9	9	9	9	26354.9	37277.6	38552	49352.2	45958.7	49753.8	34061.5	48354.9	1.41964	0.50552	0.0243168
pyrF	A0KJ97	Orotidine 5'-phosphate decarboxylase	9.19277e-06	4	4	4	4	4	4	12	12	12	12	12	12	12	1.09758e+06	1.16659e+06	1.18001e+06	1.11746e+06	1.24062e+06	1106292	1.14806e+06	1.15479e+06	1.00586	0.00842772	0.899567
queC	A0KJA0	7-cyano-7-deazaguanine synthase	4.71999e-07	6	6	6	6	6	6	9	9	9	9	9	9	9	825869	873866	851922	511972	517619	523114	850552	517568	0.608508	-0.716651	1.98271e-05
queE	A0KJA1	7-carboxy-7-deazaguanine synthase	1.43835e-05	5	5	5	5	5	5	7	7	7	7	7	7	7	139984	150381	137211	103513	97894	100669	142525	100692	0.706485	-0.501268	0.000638905
AHA_1819	A0KJA3	Corrinoid adenosyltransferase	8.37696e-05	3	3	3	3	3	3	7	7	7	7	7	7	7	99607.9	88456.3	89793.6	86485.4	89820.8	94435.6	92619.3	90247.3	0.97439	-0.0374293	0.602717
AHA_1820	A0KJA4	DNA-binding protein	3.80275e-08	5	5	5	5	5	5	6	6	6	6	6	6	6	2.41969e+06	2728606	2.49617e+06	1.47824e+06	1.55761e+06	1.68669e+06	2548155	1.57418e+06	0.617772	-0.694855	0.000929667
tdk	A0KJA6	Thymidine kinase	1.04156e-05	5	5	5	5	5	5	9	9	9	9	9	9	9	187926	189750	178817	110372	111522	117375	185498	113089	0.609654	-0.713939	5.56939e-05
AHA_1832	A0KJB5	Uncharacterized protein	2.56864e-08	4	4	4	4	4	4	6	6	6	6	6	6	6	2.07246e+06	2.05749e+06	1.92582e+06	2481746	2461709	2388519	2.01859e+06	2.44399e+06	1.21074	0.27589	0.00145627
AHA_1833	A0KJB6	Uncharacterized protein	3.69835e-07	5	5	5	5	5	5	28	28	28	28	28	28	28	1.59887e+06	1.67196e+06	1.65958e+06	1.43565e+06	1.38596e+06	1417050	1.64347e+06	1.41289e+06	0.859696	-0.218102	0.00100824
AHA_1839	A0KJC2	Uncharacterized protein	4.0779e-06	5	5	5	5	5	5	13	13	13	13	13	13	13	155764	154184	155032	275331	284267	287887	154993	282495	1.82263	0.866018	4.50684e-06
AHA_1843	A0KJC6	Uncharacterized protein	6.2688e-05	4	4	4	4	4	4	10	10	10	10	10	10	10	114400	130174	116091	182892	189483	195077	120222	189150	1.57335	0.653838	0.000353072
folD	A0KJD4	Bifunctional protein FolD	2.89812e-06	6	6	6	6	6	6	15	15	15	15	15	15	15	262957	262639	280575	403654	399427	456984	268724	420022	1.56302	0.644339	0.00147171
clpA	A0KJD7	ATP-dependent Clp protease, ATP-binding subunit ClpA	1.94037e-07	4	4	4	4	4	4	37	37	37	37	37	37	37	417873	439564	415705	389041	402030	416556	424381	402543	0.948542	-0.0762172	0.118286
AHA_1861	A0KJE1	Putative surface antigen	0.000191491	3	3	3	4	4	3	4	4	4	4	4	4	4	77812.9	88428.3	61257.8	76125.6	72055	74413.3	75833	74198	0.978439	-0.0314459	0.84791
AHA_1862	A0KJE2	Response regulator protein	8.64552e-05	3	3	3	3	3	3	15	15	15	15	15	15	15	45712.9	46457.2	43904	52737.9	50416.4	54982.7	45358	52712.3	1.16214	0.216783	0.00842327
lrp	A0KJE4	Leucine responsive regulatory protein	1.28529e-07	3	3	3	3	3	3	10	10	10	10	10	10	10	1.64056e+06	1.6836e+06	1.70533e+06	1.66537e+06	1.60135e+06	1.75843e+06	1.6765e+06	1.67505e+06	0.999138	-0.00124359	0.97808
lolA	A0KJE6	Outer-membrane lipoprotein carrier protein	1.89965e-07	6	6	6	6	6	6	14	14	14	14	14	14	14	280808	293823	286672	202082	197042	201476	287101	200200	0.697315	-0.520117	2.88669e-05
AHA_1867	A0KJE7	ATPase, AAA family	3.74662e-05	5	5	5	5	5	5	22	22	22	22	22	22	22	102108	115635	114500	95863.9	90658.3	100012	110748	95511.3	0.862422	-0.213534	0.0406212
serS	A0KJE8	Serine--tRNA ligase	6.55467e-10	7	7	7	7	7	7	35	35	35	35	35	35	35	4.08056e+06	4777818	4733300	2.85241e+06	2.66794e+06	2.70504e+06	4.53056e+06	2.7418e+06	0.605179	-0.724567	0.00153045
AHA_1871	A0KJF1	tRNA-(Ms[2]io[6]A)-hydroxylase	9.34933e-06	3	3	3	4	4	4	11	11	11	11	11	11	11	140044	120997	95250.2	81076.8	70782.9	77224.3	118764	76361.3	0.642968	-0.63718	0.0334405
sapF	A0KJF2	Peptide ABC transporter, ATP-binding protein SapF	4.76019e-05	4	4	4	4	4	4	10	10	10	10	10	10	10	65918.4	66190.3	67546.9	67230.8	68667.2	71230.7	66551.9	69042.9	1.03743	0.0530137	0.122141
sapD	A0KJF3	Peptide ABC transporter, ATP-binding protein SapD	0.00112228	3	3	3	3	3	3	9	9	9	9	9	9	9	21806.1	26964	19725.2	34529.8	28542.3	30605.1	22831.8	31225.7	1.36764	0.451692	0.0390731
sapA	A0KJF6	Peptide ABC transporter, periplasmic peptide-binding protein SapA	0.00165655	2	2	2	2	3	2	16	16	16	16	16	16	16	591499	1.37457e+06	695089	644918	277104	470783	887053	464268	0.523383	-0.934061	0.189246
AHA_1877	A0KJF7	Psp operon transcriptional activator	0.000434201	3	3	3	3	3	3	12	12	12	12	12	12	12	66433.2	72797.6	43106.6	44803.3	46035.8	45537.3	60779.1	45458.8	0.747934	-0.419016	0.165095
AHA_1878	A0KJF8	Phage shock protein A	3.77114e-06	4	4	4	4	4	4	10	10	10	10	10	10	10	215628	238262	224806	175704	195161	189480	226232	186782	0.825621	-0.276448	0.0107534
AHA_1881	A0KJG1	Amino acid regulated cytosolic protein	0.000115429	3	2	3	4	4	4	13	13	13	13	13	13	13	86987.5	44238.4	6593.47	65577.5	24483.1	21729.2	45939.8	37263.3	0.811134	-0.301989	0.76578
AHA_1884	A0KJG4	Putative pterin-4-alpha-carbinolamine dehydratase	1.14237e-06	4	3	4	4	4	4	6	6	6	6	6	6	6	265320	303694	272646	303341	307116	321794	280554	310750	1.10763	0.147479	0.0815077
tyrR	A0KJG6	Transcriptional regulatory protein TyrR	4.88946e-06	3	3	3	3	3	3	26	26	26	26	26	26	26	179344	183314	196932	155861	157092	166452	186530	159802	0.856708	-0.223125	0.0131562
AHA_1891	A0KJH1	ATP-NAD kinase	0.00017022	4	3	4	4	4	4	9	9	9	9	9	9	9	37095.7	48855	36120.5	48860.6	44247.4	46172.3	40690.4	46426.8	1.14098	0.190269	0.25355
AHA_1892	A0KJH2	Uncharacterized protein	1.49909e-06	4	4	4	4	4	3	4	4	4	4	4	4	4	46013.2	52209.9	46299.7	39975	42429.7	40413.5	48174.2	40939.4	0.849819	-0.234772	0.0284314
AHA_1893	A0KJH3	Long-chain acyl-CoA synthetase	1.96533e-05	3	3	3	3	3	3	17	17	17	17	17	17	17	162494	171169	177571	108603	109007	105716	170411	107775	0.632442	-0.660994	0.000153161
cdd	A0KJH4	Cytidine deaminase	1.03087e-06	4	4	4	4	4	4	9	9	9	9	9	9	9	330134	352918	351827	260497	253200	257076	344960	256924	0.744795	-0.425084	0.000336158
AHA_1897	A0KJH7	Alpha-galactosidase	5.52152e-06	4	4	4	4	4	4	18	18	18	18	18	18	18	132170	126977	52426.9	39169.5	48678	44846.8	103858	44231.4	0.425884	-1.23147	0.0827956
AHA_1912	A0KJJ2	DNA-damage-inducible protein I	2.88234e-06	4	4	4	4	4	5	6	6	6	6	6	6	6	655829	682824	437610	405936	416662	400334	592088	407644	0.688486	-0.538501	0.0767038
AHA_1914	A0KJJ4	Uncharacterized protein	0.00216321	2	1	2	2	2	1	5	5	5	5	5	5	5	13983.5	19746.6	22970.8	9334.96	8210.29	12670.1	18900.3	10071.8	0.532889	-0.908094	0.0402347
AHA_1916	A0KJJ6	Probable 5'-nucleotidase	1.79877e-06	5	5	5	5	5	5	18	18	18	18	18	18	18	234508	262825	239096	194437	200872	190583	245476	195297	0.795585	-0.329912	0.00565166
fabB	A0KJK0	3-oxoacyl-[acyl-carrier-protein] synthase I	7.80469e-10	6	6	6	6	6	6	22	22	22	22	22	22	22	1.65081e+06	1.88569e+06	1.82712e+06	2253511	2.36355e+06	2.25022e+06	1.78788e+06	2289093	1.28034	0.356529	0.00328236
AHA_1937	A0KJL7	2-aminoethylphosphonate transport, repressor	0.000714285	1	1	1	1	1	1	5	5	5	5	5	5	5	18672.1	31357.5	26779.9	24399.1	24942.9	23434.5	25603.2	24258.9	0.947495	-0.0778092	0.737114
pflB	A0KJM1	Formate acetyltransferase	3.98008e-09	4	4	4	4	4	4	49	49	49	49	49	49	49	1.5428e+06	1.72633e+06	1686369	1.62255e+06	1.67379e+06	1.65163e+06	1.65183e+06	1.64932e+06	0.998481	-0.00219315	0.967377
AHA_1943	A0KJM3	Uncharacterized protein	1.44683e-07	4	4	4	4	4	4	24	24	24	24	24	24	24	1.86005e+06	2219069	2235863	1.46286e+06	1.43682e+06	1.41878e+06	2.10499e+06	1.43949e+06	0.683845	-0.548259	0.00569116
asd-1	A0KJM5	Aspartate-semialdehyde dehydrogenase	1.17873e-06	5	5	5	5	5	5	16	16	16	16	16	16	16	639881	674432	641958	535455	543388	575928	652090	551590	0.845881	-0.241474	0.00382978
AHA_1946	A0KJM6	Peptidase, M16B family	0.000710222	4	4	4	4	4	4	24	24	24	24	24	24	24	32424.6	28204.3	25576.5	26487.5	23573.7	25188.3	28735.1	25083.2	0.87291	-0.196095	0.166972
AHA_1947	A0KJM7	Methionine gamma-lyase	1.45728e-06	4	5	5	5	5	5	6	6	6	6	6	6	6	461233	408379	478436	418268	413551	437191	449349	423003	0.941369	-0.0871684	0.302535
AHA_1948	A0KJM8	2OG-Fe(II) oxygenase superfamily protein	2.87943e-06	4	5	5	6	6	6	7	7	7	7	7	7	7	165688	130789	185285	300433	287540	304798	160588	297590	1.85313	0.889967	0.00121894
corA	A0KJQ3	Magnesium transport protein CorA	0.00015688	4	3	3	3	3	3	9	9	9	9	9	9	9	44559.7	42470.2	50532.2	57673.5	59946	59432.2	45854	59017.2	1.28707	0.364089	0.0063367
serC	A0KJQ8	Phosphoserine aminotransferase	6.5133e-08	4	4	4	4	4	4	26	26	26	26	26	26	26	808710	895760	816555	738866	709233	765330	840342	737809	0.877987	-0.187728	0.0333314
aroA	A0KJQ9	3-phosphoshikimate 1-carboxyvinyltransferase	1.31552e-07	3	3	3	3	3	3	24	24	24	24	24	24	24	936782	1009681	981610	922688	874639	883260	976024	893529	0.915479	-0.127402	0.0332653
AHA_1980	A0KJR0	Phospho-2-dehydro-3-deoxyheptonate aldolase	1.5297e-06	4	4	4	4	4	4	16	16	16	16	16	16	16	223822	237192	239079	232148	218866	221285	233364	224099	0.960299	-0.0584448	0.215602
xseA	A0KJR3	Exodeoxyribonuclease 7 large subunit	0.00075696	3	3	3	3	3	3	9	9	9	9	9	9	9	20115	24010	16165.9	16489.1	16593.7	17401	20097	16827.9	0.837337	-0.256119	0.225382
guaB	A0KJR9	Inosine-5'-monophosphate dehydrogenase	1.27405e-07	5	5	5	5	5	5	27	27	27	27	27	27	27	1.23116e+06	1.31463e+06	1.28196e+06	1.64084e+06	1701054	1.61469e+06	1.27592e+06	1.65219e+06	1.29491	0.372848	0.000437011
guaA	A0KJS0	GMP synthase [glutamine-hydrolyzing]	1.22193e-07	6	6	6	6	6	6	34	34	34	34	34	34	34	532399	536034	525811	680206	642517	668217	531415	663646	1.24883	0.320576	0.000328026
AHA_1995	A0KJS5	Protein kinase:Leucine-rich repeat	2.34616e-05	3	4	3	4	4	4	12	12	12	12	12	12	12	78014.1	76092.4	86733.6	44487.5	43459.8	40475.1	80280	42807.5	0.533227	-0.907178	0.000425648
tpm	A0KJS6	Thiopurine S-methyltransferase	0.000242808	4	3	4	3	4	3	7	7	7	7	7	7	7	49237.3	63038.8	57358.4	38138.5	32559	34910.5	56544.8	35202.7	0.622562	-0.683711	0.00780909
sixA	A0KJS8	Phosphohistidine phosphatase SixA	6.5609e-06	4	4	3	4	4	4	4	4	4	4	4	4	4	63272.5	91308.1	90005.9	35895.2	48522.1	43833.3	81528.8	42750.2	0.524356	-0.93138	0.0170101
AHA_2001	A0KJT1	Periplasmic murein peptide-binding protein	0.000291781	2	1	1	1	1	1	16	16	16	16	16	16	16	12763.6	5586.52	4919.88	7324.55	5595.8	3717.53	7756.67	5545.96	0.714992	-0.484	0.461701
mfd	A0KJT3	Transcription-repair-coupling factor	4.87196e-06	4	4	4	4	4	4	43	43	43	43	43	43	43	195366	171317	167672	136435	132834	137603	178118	135624	0.761428	-0.393221	0.00848722
AHA_2004	A0KJT4	Uncharacterized protein	6.49536e-06	5	6	5	5	5	5	7	7	7	7	7	7	7	44415.7	45614.8	44403.2	36316.9	52412.4	39152.4	44811.2	42627.2	0.951262	-0.0720855	0.683442
lolD	A0KJT6	Lipoprotein-releasing system ATP-binding protein LolD	0.00024402	5	5	5	5	5	5	7	7	7	7	7	7	7	131971	174796	182009	115437	116924	114501	162925	115620	0.709653	-0.494815	0.0389307
AHA_2008	A0KJT8	5'-deoxynucleotidase AHA_2008	0.000363862	4	3	2	2	3	3	5	5	5	5	5	5	5	75058	77593.6	106733	54518.6	53595.9	56041	86461.7	54718.5	0.632864	-0.660033	0.0356649
tig	A0KJU0	Trigger factor	1.20945e-10	7	7	7	7	7	7	48	48	48	48	48	48	48	12370144	13046721	12571695	11206682	10954448	11391584	1.26629e+07	11184238	0.883232	-0.179136	0.00337494
clpP	A0KJU1	ATP-dependent Clp protease proteolytic subunit	3.80923e-09	5	5	5	5	5	5	7	7	7	7	7	7	7	528479	524823	556436	336566	330576	364387	536579	343843	0.640805	-0.642042	0.000181614
clpX	A0KJU2	ATP-dependent Clp protease ATP-binding subunit ClpX	5.01723e-08	5	5	5	5	5	5	32	32	32	32	32	32	32	2.57073e+06	2914031	2.91342e+06	1.72408e+06	1.59794e+06	1.58557e+06	2.7994e+06	1.63586e+06	0.584363	-0.775064	0.000687807
lon	A0KJU3	Lon protease	2.41102e-08	4	4	4	4	4	4	56	56	56	56	56	56	56	2.95287e+06	3.17622e+06	3189676	1.92617e+06	2.00216e+06	2.14898e+06	3.10626e+06	2.02577e+06	0.652158	-0.616706	0.000430341
AHA_2014	A0KJU4	DNA-binding protein HU-beta	1.26308e-07	5	5	5	5	5	5	7	7	7	7	7	7	7	7912180	7641365	8694776	7638293	6847758	6131951	8.08277e+06	6.87267e+06	0.850286	-0.23398	0.0875457
ppiD	A0KJU5	Peptidylprolyl isomerase	9.32562e-08	4	4	4	4	4	4	38	38	38	38	38	38	38	777767	779672	795090	833461	900331	957539	784176	897111	1.14402	0.194108	0.0357473
AHA_2016	A0KJU6	ABC transporter ATP-binding protein	2.59801e-08	4	4	4	4	4	4	35	35	35	35	35	35	35	2618755	2.87979e+06	2820486	1.71904e+06	1.73284e+06	1.69731e+06	2.77301e+06	1.71639e+06	0.618964	-0.692072	0.000186875
AHA_2069	A0KJZ8	Uncharacterized protein	0.00160684	2	2	2	2	2	2	6	6	6	6	6	6	6	32207.7	36595	34755.1	32638.9	31078.9	32646.9	34519.2	32121.6	0.930541	-0.103859	0.156071
AHA_2072	A0KK01	Periplasmic binding protein	0.000278941	1	1	1	1	1	1	2	2	2	2	2	2	2	227186	262226	264404	306410	319806	318681	251272	314966	1.25349	0.325945	0.00761825
AHA_2074	A0KK03	Hydroxymethylglutaryl-CoA lyase	0.00120894	1	2	1	1	2	1	8	8	8	8	8	8	8	50427.3	501202	3.18514e+06	2.94905e+06	2832532	2634091	1.24559e+06	2.80522e+06	2.25212	1.17129	0.18771
AHA_2091	A0KK20	Beta-glucosidase	1.93402e-07	4	4	4	4	4	4	11	11	11	11	11	11	11	333452	341384	327552	308780	308836	321584	334129	313067	0.936963	-0.0939353	0.0227211
AHA_2098	A0KK27	Oxidoreductase, NAD-binding	8.25264e-07	3	3	2	3	3	3	10	10	10	10	10	10	10	195840	211704	215433	132177	132176	140110	207659	134821	0.649242	-0.623171	0.000375009
AHA_2099	A0KK28	Transcriptional regulator, LysR family	0.000133206	3	3	3	3	3	3	13	13	13	13	13	13	13	55189.4	80620.2	79247	36732	36573.2	39524.4	71685.5	37609.9	0.524651	-0.930571	0.0148642
lpxM	A0KK31	Lipid A biosynthesis myristoyltransferase	0.00101132	5	5	5	5	5	5	9	9	9	9	9	9	9	62065.4	52832	59148.5	108812	99975.7	105157	58015.3	104648	1.8038	0.851043	0.000238258
AHA_2103	A0KK32	RIO1 protein	3.01365e-05	4	2	3	4	2	3	4	4	4	4	4	4	4	216967	252258	220158	164037	150883	168375	229795	161098	0.701054	-0.512402	0.00524523
AHA_2106	A0KK35	YbaK/prolyl-tRNA synthetase domain protein	7.59224e-05	3	3	3	3	3	1	18	18	18	18	18	18	18	51816.2	76073.7	137085	42639.3	56754.2	41377.5	88325	46923.6	0.531261	-0.912507	0.184369
AHA_2115	A0KK38	UPF0253 protein AHA_2115	0.000107506	4	3	4	5	5	5	5	5	5	5	5	5	5	16786.6	30828.8	34388.1	39607.2	54810.3	47152.2	27334.5	47189.9	1.72639	0.787757	0.0458387
ribE-1	A0KK39	Riboflavin synthase, alpha subunit	4.4442e-07	5	5	5	5	5	5	8	8	8	8	8	8	8	234558	207220	198837	97166.3	121415	132346	213538	116976	0.547798	-0.868284	0.00297997
AHA_2118	A0KK41	Phosphatase YniC	1.09756e-06	5	5	5	5	5	5	10	10	10	10	10	10	10	456382	506027	532275	360947	365356	352414	498228	359572	0.721702	-0.470524	0.00356276
AHA_2124	A0KK47	Transcriptional regulator, MarR family	4.42717e-06	5	5	5	5	5	5	8	8	8	8	8	8	8	84835.4	91722.4	90908.3	73213.8	68028.9	70954.5	89155.4	70732.4	0.793361	-0.333951	0.00221995
AHA_2125	A0KK48	Uncharacterized protein	1.43654e-07	3	3	3	3	3	3	12	12	12	12	12	12	12	249005	221127	244160	423087	454593	465388	238097	447690	1.88028	0.910949	0.00016573
AHA_2129	A0KK52	Uncharacterized protein	0.000616172	2	1	1	2	1	2	2	2	2	2	2	2	2	139992	4722.1	32295.4	55945.9	82487.6	88836.2	59003.2	75756.6	1.28394	0.360577	0.713429
AHA_2131	A0KK54	Uncharacterized protein	6.39444e-06	2	2	2	2	2	2	2	2	2	2	2	2	2	514703	525832	518648	272681	274129	296534	519728	281114	0.540888	-0.886599	9.05275e-06
minE	A0KK55	Cell division topological specificity factor	7.45135e-07	3	3	3	3	3	3	12	12	12	12	12	12	12	880964	963945	975615	589512	589457	605003	940175	594657	0.632497	-0.66087	0.000334854
minD	A0KK56	Site-determining protein	3.44257e-07	7	7	7	7	7	7	19	19	19	19	19	19	19	693349	743000	702101	944892	899719	1.00561e+06	712817	950075	1.33285	0.41451	0.00228779
minC	A0KK57	Probable septum site-determining protein MinC	6.93301e-05	2	2	2	2	2	2	4	4	4	4	4	4	4	172856	153779	157947	94955.2	110569	108206	161527	104577	0.647424	-0.627216	0.0016622
AHA_2135	A0KK58	YcgL domain-containing protein AHA_2135	0.000240719	2	2	2	5	5	4	6	6	6	6	6	6	6	55681	56232	56092.9	41611.3	41913.8	43675.1	56002	42400	0.757117	-0.401413	3.36184e-05
ppnP	A0KK62	Pyrimidine/purine nucleoside phosphorylase	4.33748e-05	2	1	2	3	3	3	3	3	3	3	3	3	3	74748.4	139506	85018.2	90752.4	85411.9	74271.4	99757.5	83478.6	0.836815	-0.25702	0.475043
AHA_2141	A0KK64	Transcriptional regulator, MerR family	8.87504e-06	3	3	3	3	3	3	8	8	8	8	8	8	8	70056.1	56126.9	37581.7	86336.1	80282	85215.3	54588.2	83944.5	1.53778	0.620845	0.0375954
AHA_2142	A0KK66	Sensory box/GGDEF family protein	0.00155223	3	1	4	5	5	5	7	7	7	7	7	7	7	15717.6	21564	21051.2	18558.5	17808.2	26315.2	19444.2	20893.9	1.07456	0.103741	0.683109
AHA_2145	A0KK68	Long-chain fatty acid transport protein	5.76441e-07	4	4	4	4	4	4	13	13	13	13	13	13	13	549448	561418	596045	763286	820464	832685	568971	805479	1.41568	0.501492	0.00075707
AHA_2146	A0KK69	Uncharacterized protein	3.04569e-05	5	4	5	6	6	5	9	9	9	9	9	9	9	68596	75444.7	49338.9	102142	102860	108534	64459.9	104512	1.62136	0.697201	0.00769556
AHA_2147	A0KK70	RNA polymerase sigma factor	0.000720736	4	5	3	4	4	4	7	7	7	7	7	7	7	38440.5	25737.4	37409.1	33702.1	30499.8	29112	33862.4	31104.6	0.91856	-0.122555	0.555688
fadI	A0KK76	3-ketoacyl-CoA thiolase	1.1734e-05	3	3	3	3	3	3	11	11	11	11	11	11	11	103014	103582	98072.8	87892.1	95422.9	102918	101556	95410.9	0.939486	-0.090057	0.25914
fadJ	A0KK77	Fatty acid oxidation complex subunit alpha	2.33233e-05	3	3	3	3	3	3	27	27	27	27	27	27	27	63230.2	65429.3	66667.2	99463.3	96940.6	95828.2	65108.9	97410.7	1.49612	0.581225	2.5514e-05
hisI	A0KKA9	Histidine biosynthesis bifunctional protein HisIE	4.76471e-06	4	4	4	4	4	4	8	8	8	8	8	8	8	73512.2	63103.4	65914.8	56472	53310.9	52508.8	67510.1	54097.2	0.80132	-0.319549	0.0158546
hisF	A0KKB0	Imidazole glycerol phosphate synthase subunit HisF	3.10201e-06	5	5	5	5	5	5	12	12	12	12	12	12	12	186866	204939	197903	158330	149396	155766	196569	154498	0.78597	-0.347454	0.00203468
AHA_2190	A0KKB3	Response regulator receiver:Metal-dependent phosphohydrolase, HD subdomain	0.00138013	2	1	2	3	4	3	8	8	8	8	8	8	8	15215.8	11102.3	16084.4	9701.4	8878.41	8720.46	14134.2	9100.09	0.643836	-0.635235	0.0324675
hisA	A0KKB4	1-(5-phosphoribosyl)-5-[(5-phosphoribosylamino)methylideneamino] imidazole-4-carboxamide isomerase	0.000131863	4	4	3	4	4	3	6	6	6	6	6	6	6	32686.7	35781.1	35300.3	32539.3	34213.7	40238.4	34589.4	35663.8	1.03106	0.044132	0.692667
hisH	A0KKB5	Imidazole glycerol phosphate synthase subunit HisH	2.60084e-06	3	2	3	3	4	3	4	4	4	4	4	4	4	62186	76074.1	96347.1	62208	55137.2	57833.3	78202.4	58392.8	0.746688	-0.421422	0.12219
hisB	A0KKB6	Histidine biosynthesis bifunctional protein HisB	1.87416e-05	3	3	3	3	3	3	15	15	15	15	15	15	15	107437	110580	105733	87544.1	83665.9	89422.9	107916	86877.6	0.805045	-0.312858	0.000680866
hisC	A0KKB7	Histidinol-phosphate aminotransferase	3.11541e-05	3	3	3	3	3	3	13	13	13	13	13	13	13	113591	128007	125222	104237	106867	103345	122273	104816	0.857229	-0.222247	0.0183748
hisD	A0KKB8	Histidinol dehydrogenase	8.61958e-06	3	3	3	3	3	3	11	11	11	11	11	11	11	52533.3	78977.1	82213.6	40218.4	45308.2	50239.3	71241.4	45255.3	0.63524	-0.654627	0.0574581
AHA_2199	A0KKC2	ATP-dependent helicase, DinG family	0.000267634	3	3	3	3	3	3	23	23	23	23	23	23	23	11567	14679.5	13061.8	16469.4	16705.1	18343.5	13102.8	17172.7	1.31061	0.390243	0.0193209
AHA_2204	A0KKC7	Long-chain-fatty-acid--CoA ligase	2.02844e-06	5	5	5	5	5	5	18	18	18	18	18	18	18	287567	337372	329406	329756	324913	328397	318115	327689	1.03009	0.0427768	0.570556
AHA_2207	A0KKD0	DksA-type zinc finger protein	4.00007e-05	2	2	2	2	2	2	4	4	4	4	4	4	4	26109.9	37427.5	30348	76760.3	17826	17476.9	31295.2	37354.4	1.19362	0.25534	0.776782
dusC	A0KKD1	tRNA-dihydrouridine(16) synthase	1.44879e-05	4	4	4	4	4	4	8	8	8	8	8	8	8	83056.8	45581.1	50844.7	28273	31263	26268.8	59827.5	28601.6	0.478067	-1.06471	0.0572464
dnaX	A0KKD4	DNA polymerase III, subunits gamma and tau	5.24301e-06	3	3	3	3	3	3	29	29	29	29	29	29	29	256033	248131	228582	200454	190654	203360	244249	198156	0.811288	-0.301714	0.00693128
AHA_2212	A0KKD5	Nucleoid-associated protein AHA_2212	5.25976e-08	7	6	6	6	6	7	9	9	9	9	9	9	9	1.51669e+06	1.41092e+06	1410383	979258	914885	1.13966e+06	1.446e+06	1.01127e+06	0.699357	-0.5159	0.0045347
hrpA	A0KKE0	ATP-dependent helicase HrpA	9.74135e-06	3	3	3	3	3	3	59	59	59	59	59	59	59	112742	123855	120305	91194.1	105633	103282	118967	100036	0.840874	-0.250038	0.0269261
rplY	A0KKE2	50S ribosomal protein L25	2.19133e-08	6	6	6	6	6	6	9	9	9	9	9	9	9	1.50561e+06	1.98184e+06	1.73846e+06	1.19947e+06	1.17201e+06	1.10943e+06	1.74197e+06	1.1603e+06	0.666086	-0.586219	0.0142202
selU	A0KKE6	tRNA 2-selenouridine synthase	1.94856e-05	4	4	4	4	4	4	12	12	12	12	12	12	12	300505	325624	357594	161691	164436	174321	327908	166816	0.508728	-0.975035	0.000685522
selD	A0KKE7	Selenide, water dikinase	3.49362e-07	4	4	4	4	4	3	13	13	13	13	13	13	13	358715	302199	318238	200682	187064	216310	326384	201352	0.616918	-0.696849	0.00266409
AHA_2231	A0KKF4	Putative glutathione S-transferase protein	2.06828e-05	4	4	4	4	3	4	6	6	6	6	6	6	6	264706	290445	262473	188602	189932	205041	272541	194525	0.713745	-0.48652	0.00169501
metG	A0KKF6	Methionine--tRNA ligase	1.31552e-07	3	3	3	3	3	3	38	38	38	38	38	38	38	2462655	2.70458e+06	2728878	1.65534e+06	1754613	1.71206e+06	2.63204e+06	1.70734e+06	0.648675	-0.624433	0.000499838
AHA_2234	A0KKF7	Iron-sulfur cluster carrier protein	3.56409e-07	5	5	5	5	5	5	12	12	12	12	12	12	12	388667	398007	381782	297497	280665	285824	389485	287995	0.739425	-0.435524	0.000120671
udk	A0KKF8	Uridine kinase	4.44263e-07	6	6	6	5	5	5	11	11	11	11	11	11	11	411351	405843	399805	286545	267606	432398	405666	328849	0.81064	-0.302867	0.214879
AHA_2238	A0KKG1	Phosphate transporter	5.28709e-05	3	3	3	4	4	4	7	7	7	7	7	7	7	24503.1	28856.2	26124.5	45283.9	44229.6	45169.2	26494.6	44894.2	1.69447	0.760833	0.000150599
rne	A0KKG2	Ribonuclease E	7.02029e-08	6	6	6	6	6	6	40	40	40	40	40	40	40	2.98309e+06	3.03037e+06	2.99991e+06	1561296	1.52456e+06	1.56172e+06	3.00446e+06	1.54919e+06	0.515632	-0.955587	1.57418e-07
AHA_2241	A0KKG4	HAD-superfamily hydrolase, subfamily IA	0.000153385	1	1	1	1	1	1	3	3	3	3	3	3	3	52482.6	57877.1	62472.9	52422.7	56073.3	60153.3	57610.9	56216.4	0.975796	-0.0353487	0.721842
maf-2	A0KKG5	7-methyl-GTP pyrophosphatase	0.000164071	2	2	2	2	3	3	7	7	7	7	7	7	7	56977	68029.3	62585.6	44628.7	29803.2	25621	62530.7	33351	0.533354	-0.906834	0.0114439
fabH	A0KKH2	3-oxoacyl-[acyl-carrier-protein] synthase 3	1.00423e-06	6	6	6	6	6	6	11	11	11	11	11	11	11	663179	841451	623487	626656	553731	510800	709373	563729	0.794686	-0.331543	0.124374
fabD	A0KKH3	Malonyl CoA-acyl carrier protein transacylase	1.87296e-08	5	5	5	5	5	5	13	13	13	13	13	13	13	2.38788e+06	2.39654e+06	2374148	2.01477e+06	2.07435e+06	2.0973e+06	2.38619e+06	2.06214e+06	0.864197	-0.210568	0.000218885
fabG	A0KKH4	3-oxoacyl-(Acyl-carrier-protein) reductase	1.89511e-09	4	4	4	4	4	4	13	13	13	13	13	13	13	8891681	9997512	9304056	8.35694e+06	8511093	8134191	9.39775e+06	8.33407e+06	0.886816	-0.173294	0.0354532
acpP	A0KKH5	Acyl carrier protein	2.73983e-08	6	6	6	6	6	6	6	6	6	6	6	6	6	8191945	8662585	8425111	8948889	8933232	9077394	8426547	8986505	1.06645	0.0928186	0.0174429
AHA_2253	A0KKH6	3-oxoacyl-[acyl-carrier-protein] synthase 2	1.11051e-07	6	6	6	6	6	6	13	13	13	13	13	13	13	984266	1.20691e+06	1.18485e+06	723741	660698	671021	1.12534e+06	685153	0.608841	-0.715863	0.00390217
mltG	A0KKH8	Endolytic murein transglycosylase	0.000305504	3	3	3	3	3	3	11	11	11	11	11	11	11	31477	29147.1	29844.6	30998.3	29811.3	29327.1	30156.2	30045.5	0.99633	-0.00530505	0.90272
holB	A0KKI0	DNA polymerase III, delta' subunit	8.65261e-05	3	3	3	3	3	3	14	14	14	14	14	14	14	122274	131138	135388	273165	142413	144975	129600	186851	1.44175	0.527821	0.256973
AHA_2258	A0KKI1	Putative deoxyribonuclease YcfH	1.51282e-06	4	4	4	4	4	4	7	7	7	7	7	7	7	139720	154938	147706	88111.4	80213.4	72132.2	147455	80152.3	0.543572	-0.879456	0.000454403
AHA_2270	A0KKJ2	Uncharacterized protein	1.63737e-05	5	5	5	5	5	5	20	20	20	20	20	20	20	10357	7621.69	5881.06	10142.5	9561.46	9800.89	7953.26	9834.95	1.23659	0.306372	0.22527
AHA_2275	A0KKJ7	AcrA1	6.72393e-05	4	4	4	4	4	4	29	29	29	29	29	29	29	58105.8	55759.7	55264.9	86592.8	93945.8	88519	56376.8	89685.9	1.59083	0.669779	0.000148555
AHA_2279	A0KKK1	Endopeptidase La	7.65465e-07	5	5	5	5	5	5	18	18	18	18	18	18	18	235136	232912	217417	220287	225347	234480	228488	226705	0.992193	-0.0113068	0.810113
fabA	A0KKK2	3-hydroxydecanoyl-[acyl-carrier-protein] dehydratase	7.99679e-08	3	3	3	3	3	3	12	12	12	12	12	12	12	1.43184e+06	1.40581e+06	1.40977e+06	1.97309e+06	1.92774e+06	2.09583e+06	1.41581e+06	1.99888e+06	1.41183	0.497571	0.00033032
AHA_2282	A0KKK4	Uncharacterized protein	4.88912e-08	5	5	5	5	5	5	24	24	24	24	24	24	24	932403	1.00223e+06	955609	1.33063e+06	1316050	1.36574e+06	963416	1.33747e+06	1.38826	0.47328	0.00012143
uup	A0KKK5	ABC transporter ATP-binding protein	5.58139e-07	4	4	4	4	4	4	24	24	24	24	24	24	24	298271	307713	313135	321340	324528	335750	306373	327206	1.068	0.0949088	0.0277476
rlmL	A0KKK7	Ribosomal RNA large subunit methyltransferase K/L	4.87565e-07	5	5	5	5	5	5	32	32	32	32	32	32	32	253698	245383	245043	153940	148522	146535	248041	149666	0.60339	-0.728837	1.05762e-05
pyrD	A0KKK9	Dihydroorotate dehydrogenase (quinone)	5.58139e-07	4	4	4	4	4	4	16	16	16	16	16	16	16	302000	322718	321318	404381	382582	395621	315346	394195	1.25004	0.321975	0.00102147
pepN	A0KKL2	Aminopeptidase N	2.80739e-07	4	4	4	4	4	4	36	36	36	36	36	36	36	1.18292e+06	1.22186e+06	1.22342e+06	728611	726879	815089	1.2094e+06	756860	0.625814	-0.676195	0.000144968
prc	A0KKL3	C-terminal processing peptidase	1.2798e-07	4	4	4	4	4	4	35	35	35	35	35	35	35	1.18919e+06	1.12716e+06	1.21053e+06	802434	807720	811348	1.17563e+06	807167	0.686584	-0.542491	0.000126036
proQ	A0KKL4	RNA chaperone ProQ	3.78214e-08	6	6	6	6	6	6	12	12	12	12	12	12	12	1.66531e+06	1.713e+06	1.65947e+06	1.2542e+06	1.21608e+06	1.15907e+06	1.67926e+06	1.20978e+06	0.720428	-0.473074	0.000132313
AHA_2299	A0KKM1	Uncharacterized protein	7.24855e-05	5	3	3	5	5	5	4	4	4	4	4	4	4	22824.3	24615.1	22947.9	39459.7	41548	41902.8	23462.5	40970.1	1.7462	0.804218	5.23413e-05
fnr	A0KKM5	Fumarate and nitrate reduction regulatory protein	4.33029e-05	6	4	4	6	6	6	7	7	7	7	7	7	7	35661.4	45906.7	46084.6	78413.4	71365.7	78620.2	42550.9	76133.1	1.78923	0.839335	0.00131439
AHA_2306	A0KKM8	Uncharacterized protein	9.59799e-05	4	4	4	4	4	4	6	6	6	6	6	6	6	56896.7	66236.1	64645.8	80740.4	82475.2	76681	62592.9	79965.5	1.27755	0.35338	0.00662955
AHA_2308	A0KKN0	Glutathione S-transferase	0.000538471	4	4	4	5	5	4	6	6	6	6	6	6	6	46433.9	38288.2	47942.1	42383	46081.4	44379.2	44221.4	44281.2	1.00135	0.00194977	0.98591
rbsA	A0KKN2	Ribose import ATP-binding protein RbsA	3.44e-05	2	2	2	4	4	4	22	22	22	22	22	22	22	14912.8	6599.77	28482.5	15648.5	18793.5	21441.3	16665.1	18627.8	1.11778	0.160632	0.780771
rbsB	A0KKN4	Ribose ABC transporter, periplasmic ribose-binding protein	4.56712e-07	5	5	5	5	5	5	23	23	23	23	23	23	23	245185	242824	238027	258150	266195	274695	242012	266346	1.10055	0.138225	0.00958057
rbsK	A0KKN5	Ribokinase	4.3176e-07	4	4	4	4	4	4	13	13	13	13	13	13	13	109677	99523.9	110564	98335.9	110380	101114	106588	103277	0.968932	-0.0455323	0.550002
AHA_2314	A0KKN6	Transcriptional regulator, lacI family	0.000266242	2	2	2	3	2	2	7	7	7	7	7	7	7	23063.1	28131.2	26228.8	20661.3	29242.2	28479.1	25807.7	26127.5	1.01239	0.0177699	0.92316
AHA_2316	A0KKN8	Uncharacterized protein	0.000191321	1	1	1	1	1	1	3	3	3	3	3	3	3	10757.6	9933.71	10536	7221.83	6249.74	4388.54	10409.1	5953.37	0.571938	-0.80607	0.00679187
AHA_2319	A0KKP1	Response regulator receiver domain protein	0.00144807	2	2	2	2	2	1	7	7	7	7	7	7	7	16198.3	16715.2	15151.7	13841.8	11936.5	13192.5	16021.7	12990.3	0.81079	-0.3026	0.0138411
pheT	A0KKP4	Phenylalanine--tRNA ligase beta subunit	3.23337e-08	5	5	5	5	5	5	41	41	41	41	41	41	41	2.9836e+06	3.3219e+06	2.92071e+06	1949310	2.19218e+06	2.22969e+06	3.07541e+06	2.12373e+06	0.690552	-0.534178	0.00335625
rplT	A0KKP6	50S ribosomal protein L20	5.86508e-08	5	5	5	5	5	5	11	11	11	11	11	11	11	5.43661e+06	5.44439e+06	4.88889e+06	6342198	6257153	6.33494e+06	5.25663e+06	6.31143e+06	1.20066	0.263828	0.0047589
infC	A0KKP8	Translation initiation factor IF-3	6.85583e-07	7	7	7	7	7	7	9	9	9	9	9	9	9	537026	548027	536696	363608	343735	350330	540583	352558	0.652181	-0.616656	1.09676e-05
thrS	A0KKP9	Threonine--tRNA ligase	6.89697e-08	5	5	5	5	5	5	41	41	41	41	41	41	41	2.27272e+06	2.41642e+06	2424432	1.51138e+06	1.55274e+06	1.66623e+06	2.37119e+06	1.57679e+06	0.664977	-0.588625	0.000300279
gyrA	A0KKQ2	DNA gyrase subunit A	3.17143e-08	4	4	4	4	4	4	54	54	54	54	54	54	54	2.83928e+06	2.9871e+06	2.86838e+06	2.15842e+06	2300320	2.31934e+06	2.89826e+06	2.25936e+06	0.779558	-0.359271	0.000714251
ubiG	A0KKQ3	Ubiquinone biosynthesis O-methyltransferase	2.07558e-06	3	3	3	3	3	3	15	15	15	15	15	15	15	312944	313104	309611	349318	358436	401782	311886	369845	1.18583	0.245902	0.0233249
gph-1	A0KKQ4	Phosphoglycolate phosphatase, bacterial	4.9841e-05	4	4	4	4	4	4	5	5	5	5	5	5	5	67570.9	69108	63650.9	43548.2	44851	44773.3	66776.6	44390.8	0.664766	-0.589081	0.000182749
nrdA	A0KKQ5	Ribonucleoside-diphosphate reductase	4.30545e-09	4	4	4	4	4	4	47	47	47	47	47	47	47	2.03459e+06	2.05107e+06	2.12499e+06	2.4102e+06	2404816	2.46298e+06	2.07022e+06	2.426e+06	1.17186	0.228797	0.000440947
nrdB	A0KKQ6	Ribonucleoside-diphosphate reductase, beta subunit	5.31042e-07	6	6	6	6	6	6	14	14	14	14	14	14	14	718828	751054	723927	387426	369001	388949	731270	381792	0.522095	-0.937616	7.94923e-06
AHA_2347	A0KKR9	Phosphofructokinase	7.49081e-06	4	4	4	4	4	4	12	12	12	12	12	12	12	105851	93299.3	95541.9	78158.1	77984	93405.2	98230.8	83182.4	0.846806	-0.239897	0.0786626
AHA_2348	A0KKS0	Multiphosphoryl transfer protein (MTP) (Phosphotransferase FPrprotein) (Pseudo-HPr)	3.69541e-08	4	4	4	4	4	4	15	15	15	15	15	15	15	155826	185730	181366	184476	183039	192608	174307	186708	1.07114	0.0991493	0.274032
fruR	A0KKS1	Fructose repressor	7.72166e-05	3	3	3	3	3	3	13	13	13	13	13	13	13	33877.4	37698.7	34156.8	31273.6	31295	33264.5	35244.3	31944.4	0.90637	-0.141827	0.07731
rhlE	A0KKS5	ATP-dependent RNA helicase RhlE	4.98195e-07	4	4	4	4	4	4	22	22	22	22	22	22	22	730957	805237	770220	607844	614819	623309	768805	615324	0.800364	-0.321272	0.00218819
aroC	A0KKS7	Chorismate synthase	4.34977e-06	5	5	5	5	5	5	16	16	16	16	16	16	16	385700	368993	365757	308810	301681	317820	373483	309437	0.828516	-0.271398	0.00116716
prmB	A0KKS8	50S ribosomal protein L3 glutamine methyltransferase	8.51866e-09	6	6	6	6	6	6	15	15	15	15	15	15	15	821094	827555	841994	628388	625109	674501	830214	642666	0.774096	-0.369415	0.0003927
AHA_2365	A0KKT7	PhnA protein	3.19487e-07	4	4	4	4	4	4	5	5	5	5	5	5	5	281048	276262	276495	287006	278540	259401	277935	274982	0.989376	-0.0154086	0.740361
AHA_2377	A0KKU9	Chromosome partition protein MukB	1.61267e-06	4	4	4	4	4	4	68	68	68	68	68	68	68	574582	573963	566151	412496	399696	426197	571566	412796	0.722221	-0.469489	4.03126e-05
AHA_2378	A0KKV0	Chromosome partition protein MukE	1.97123e-05	5	5	5	5	5	5	12	12	12	12	12	12	12	552326	622329	624507	345682	336333	364222	599721	348746	0.581513	-0.782116	0.000560693
AHA_2379	A0KKV1	Chromosome partition protein MukF	1.73582e-05	3	3	3	3	3	3	15	15	15	15	15	15	15	306747	369648	346536	282025	285235	288112	340977	285124	0.836197	-0.258086	0.038906
tpiA-1	A0KKV4	Triosephosphate isomerase	8.30497e-09	7	7	7	7	7	7	12	12	12	12	12	12	12	3453358	3.3481e+06	3.27688e+06	2300128	2.34074e+06	2.43805e+06	3.35945e+06	2359638	0.702389	-0.509658	0.00010801
pfkA	A0KKV5	ATP-dependent 6-phosphofructokinase	1.93564e-09	3	3	3	3	3	3	19	19	19	19	19	19	19	3.07842e+06	3286507	3137505	1.70317e+06	1.6536e+06	1.80373e+06	3.16748e+06	1.72017e+06	0.543071	-0.880786	4.49035e-05
AHA_2384	A0KKV6	Peptidase, M20D family	2.64847e-06	5	5	5	5	5	5	15	15	15	15	15	15	15	124865	127795	124710	128658	122866	123282	125790	124935	0.993202	-0.00984078	0.707072
AHA_2397	A0KKW1	Homology with RecF protein	0.00371481	1	1	1	2	2	2	13	13	13	13	13	13	13	7669.11	18477.8	15754.3	16791.6	17462.1	15057.3	13967.1	16437	1.17684	0.234913	0.4987
ddl	A0KKW8	D-alanine--D-alanine ligase	9.45818e-07	5	5	5	5	5	5	11	11	11	11	11	11	11	657627	689958	685682	981421	898428	980791	677756	953546	1.40692	0.492538	0.000716285
AHA_2406	A0KKX0	Glutathione peroxidase	1.73582e-05	5	5	5	5	5	5	6	6	6	6	6	6	6	191442	200071	194246	164728	166464	181533	195253	170908	0.875315	-0.192125	0.0146234
AHA_2407	A0KKX1	Putative ATP-dependent RNA helicase RhlE	4.03707e-06	6	6	6	6	6	6	14	14	14	14	14	14	14	105265	97357.6	94513	89481.5	89340.3	97001.7	99045.2	91941.1	0.928275	-0.107376	0.157606
AHA_2408	A0KKX2	Probable GMP synthase (Glutamine-hydrolyzing)	1.7484e-06	5	5	5	6	6	6	5	5	5	5	5	5	5	268475	310941	322617	231198	224502	222185	300678	225962	0.751507	-0.412141	0.0109742
AHA_2411	A0KKX5	Uncharacterized protein	1.21431e-05	4	3	2	5	4	4	7	7	7	7	7	7	7	19569.3	21388.3	34857.9	46577.1	48921.7	46825.7	25271.8	47441.5	1.87725	0.908618	0.010464
AHA_2412	A0KKX6	Adenylate cyclase	1.61267e-06	2	1	1	1	1	1	6	6	6	6	6	6	6	15451.1	28037.9	25510	13901.9	115625	12359.1	22999.7	47295.2	2.05634	1.04008	0.518795
AHA_2413	A0KKX7	Nudix family protein, MutT subfamily	5.02892e-06	3	3	3	3	3	3	6	6	6	6	6	6	6	116657	130765	130693	94849	98239.2	92148.6	126038	95078.9	0.754365	-0.406666	0.00348567
AHA_2414	A0KKX8	Acetyltransferase	1.08501e-05	4	4	3	4	4	4	5	5	5	5	5	5	5	195357	199260	194747	153734	149406	151774	196455	151638	0.771873	-0.373564	1.86655e-05
AHA_2415	A0KKX9	Glycerol dehydrogenase	1.16509e-05	3	3	3	3	3	3	15	15	15	15	15	15	15	103729	57710.3	86341.9	133171	133724	152212	82593.6	139702	1.69144	0.758251	0.0181807
pdxY-2	A0KKY1	Pyridoxal kinase PdxY	0.00704476	2	1	1	1	1	1	6	6	6	6	6	6	6	9452.2	13860.7	12673.4	9172.38	7257.25	8438.91	11995.4	8289.52	0.691057	-0.533122	0.0606172
AHA_2418	A0KKY2	Uncharacterized protein	0.000278904	1	2	1	3	4	3	5	5	5	5	5	5	5	34206.9	41576.3	36451.2	26907.2	25299.3	24740.8	37411.4	25649.1	0.685595	-0.544572	0.00665582
AHA_2419	A0KKY3	Uncharacterized protein	0.00276908	3	2	4	4	5	4	3	3	3	3	3	3	3	19039.8	25981.9	14931.2	21970.1	20176.6	28384.4	19984.3	23510.4	1.17644	0.234432	0.435699
AHA_2423	A0KKY7	Conserved domain protein	0.000101039	3	2	1	2	2	2	4	4	4	4	4	4	4	172376	155459	73398.8	209174	126765	135282	133745	157074	1.17443	0.231959	0.593135
AHA_2429	A0KKZ3	Thioredoxin 2	3.68222e-05	1	1	1	1	1	1	2	2	2	2	2	2	2	97292.1	125728	119895	83468	82518	88446.9	114305	84810.9	0.741969	-0.430568	0.029179
AHA_2431	A0KKZ5	Alpha-1,4 glucan phosphorylase	3.64963e-07	3	3	3	3	3	3	43	43	43	43	43	43	43	210855	226905	224145	376713	381967	382313	220635	380331	1.7238	0.785594	7.09402e-06
AHA_2434	A0KKZ8	Fumarate hydratase class I	2.69455e-07	5	5	5	5	5	5	33	33	33	33	33	33	33	1026348	1.19533e+06	1.16592e+06	1226703	1.22568e+06	1.32195e+06	1.1292e+06	1.25811e+06	1.11416	0.155961	0.102584
AHA_2436	A0KL00	MutT/nudix family protein	0.00137835	1	1	1	1	1	1	3	3	3	3	3	3	3	23415	26486.1	28739.4	19664.4	20859.2	20778.1	26213.5	20433.9	0.779519	-0.359345	0.0220828
AHA_2440	A0KL04	PrkA serine kinase	1.13649e-07	4	4	4	4	4	4	37	37	37	37	37	37	37	517806	557539	509900	273274	272156	285652	528415	277027	0.52426	-0.931645	8.16043e-05
fadR	A0KL07	Fatty acid metabolism regulator protein	3.01758e-06	5	5	5	5	5	5	13	13	13	13	13	13	13	264782	282509	273911	169999	170467	177944	273734	172804	0.631283	-0.663641	6.09611e-05
uvrB	A0KL12	UvrABC system protein B	3.81246e-07	3	3	3	3	3	3	31	31	31	31	31	31	31	248674	247574	243935	125822	128383	127198	246728	127134	0.515282	-0.956566	1.97805e-07
AHA_2459	A0KL22	UPF0225 protein AHA_2459	3.27109e-05	1	1	1	1	1	1	2	2	2	2	2	2	2	176849	228776	227644	133142	123611	135596	211090	130783	0.619561	-0.690681	0.0101329
AHA_2460	A0KL23	Anaerobic glycerol-3-phosphate dehydrogenase subunit A	1.92043e-08	4	4	4	4	4	4	30	30	30	30	30	30	30	79132.7	89320.4	78326.1	54143.9	51293.2	55628.9	82259.7	53688.7	0.652672	-0.615569	0.00160895
glpC	A0KL25	Anaerobic glycerol-3-phosphate dehydrogenase subunit C	4.43486e-06	3	3	3	3	3	3	20	20	20	20	20	20	20	622412	10162.2	11391.8	8127.28	6838.67	6859.22	214655	7275.06	0.0338918	-4.88292	0.366591
AHA_2481	A0KL44	Uncharacterized protein	1.26891e-07	3	3	3	3	3	3	20	20	20	20	20	20	20	740189	768474	717888	412528	404466	438919	742184	418637	0.564062	-0.826075	5.57898e-05
AHA_2485	A0KL48	Uncharacterized protein	7.8599e-09	3	3	4	3	3	3	4	4	4	4	4	4	4	1.58396e+06	1.63594e+06	1.68964e+06	1.03354e+06	1.00241e+06	989781	1.63651e+06	1.00858e+06	0.616295	-0.698307	4.5821e-05
hemH	A0KL51	Ferrochelatase	5.79555e-05	6	5	5	6	5	6	11	11	11	11	11	11	11	22179	15701.6	15104.8	21624.5	22364.8	22840.7	17661.8	22276.7	1.26129	0.334903	0.114419
adk	A0KL52	Adenylate kinase	1.66485e-09	5	5	5	5	5	5	20	20	20	20	20	20	20	6.45586e+06	7.12058e+06	6660740	4423095	4187395	4.16277e+06	6.74573e+06	4.25775e+06	0.631178	-0.663881	0.000309043
htpG	A0KL53	Chaperone protein HtpG	1.84063e-09	5	5	5	5	5	5	39	39	39	39	39	39	39	7312413	7.22807e+06	7.08401e+06	5397684	5391221	5513602	7208163	5434169	0.753891	-0.407572	2.17299e-05
hypE	A0KL75	Hydrogenase expression/formation protein HypE	1.11331e-05	3	3	3	3	2	2	8	8	8	8	8	8	8	37304.9	55972.7	56165.7	25559.8	34765.7	31162.8	49814.4	30496.1	0.612194	-0.707938	0.0469094
AHA_2515	A0KL77	Hydrogenase nickel incorporation protein HypB	2.35884e-05	4	1	3	3	4	4	12	12	12	12	12	12	12	11471.6	42638.7	18579.5	29038.5	28566.7	29059.2	24229.9	28888.2	1.19225	0.253689	0.647273
AHA_2537	A0KL99	Conserved protein	4.89066e-06	4	6	5	5	5	5	7	7	7	7	7	7	7	55956.9	105401	149899	58237.3	58969.2	63358.9	103752	60188.5	0.580117	-0.785585	0.184222
AHA_2545	A0KLA4	Uncharacterized protein	0.00353366	3	3	2	4	4	4	11	11	11	11	11	11	11	16268.4	14595.6	16550.5	10036.5	11589.9	11901.7	15804.8	11176	0.707128	-0.499957	0.00528217
AHA_2547	A0KLA6	Amine oxidase, flavin-containing superfamily	6.03332e-07	5	4	5	4	5	5	14	14	14	14	14	14	14	81572.2	87103.6	68748.5	69466.4	66932.9	60648.8	79141.4	65682.7	0.829941	-0.26892	0.0896049
AHA_2548	A0KLA7	Uncharacterized protein	2.42034e-06	4	4	3	4	4	4	4	4	4	4	4	4	4	37475.3	50348.3	51832	44888.2	41916.7	44405	46551.9	43736.6	0.939525	-0.0899963	0.577605
AHA_2551	A0KLB0	Uncharacterized protein	5.19065e-06	1	1	1	1	1	1	1	1	1	1	1	1	1	180347	194966	191780	113798	124050	122716	189031	120188	0.635808	-0.653336	0.000231408
AHA_2565	A0KLC4	Uncharacterized protein	0.0075456	1	1	1	1	1	1	3	3	3	3	3	3	3	28390.6	26624.7	39832.4	1	20638.4	17239.8	31615.9	12626.4	0.399369	-1.32421	0.0671599
msrA	A0KLC7	Peptide methionine sulfoxide reductase MsrA	8.58206e-07	4	5	5	5	5	5	9	9	9	9	9	9	9	587508	489444	431689	637562	638112	609898	502880	628524	1.24985	0.321753	0.0537348
AHA_2570	A0KLC9	Aspartokinase	0.000118445	5	4	3	4	3	4	9	9	9	9	9	9	9	28060.2	28272.9	32671.7	25934.9	25523.5	26248.1	29668.3	25902.1	0.873059	-0.19585	0.0680859
AHA_2573	A0KLD2	Microcin immunity protein	0.000140539	3	2	2	3	3	3	5	5	5	5	5	5	5	93675.2	116589	117274	107722	108029	118171	109179	111307	1.01949	0.02785	0.814224
AHA_2576	A0KLD5	Anaerobic sulfite reductase subunit B	0.000618216	3	3	3	3	3	2	6	6	6	6	6	6	6	52197.3	55000.4	33501.3	27416.2	29738.7	37235.9	46899.7	31463.6	0.67087	-0.575895	0.104297
AHA_2580	A0KLD9	UPF0145 protein AHA_2580	6.24578e-06	2	2	2	3	3	2	3	3	3	3	3	3	3	315536	368184	350441	258382	285423	433383	344720	325729	0.944909	-0.0817522	0.753861
AHA_2584	A0KLE3	NADH dehydrogenase	6.43458e-07	4	4	4	4	4	4	24	24	24	24	24	24	24	1345305	1.36939e+06	1.2905e+06	872958	907640	941275	1.33506e+06	907291	0.679586	-0.557272	0.000151091
AHA_2587	A0KLE6	Oligoendopeptidase F	7.69713e-06	3	3	3	3	3	3	15	15	15	15	15	15	15	88994.5	89557.5	82563.4	75717.8	74789.5	76300.7	87038.5	75602.7	0.868612	-0.203216	0.00747896
AHA_2590	A0KLE9	Uncharacterized protein	0.000192711	3	4	3	4	3	3	6	6	6	6	6	6	6	50912.8	48605.8	53036.1	32691.8	29323.1	32387.1	50851.6	31467.3	0.618807	-0.692438	0.000315867
AHA_2599	A0KLF8	HIT family hydrolase	2.07558e-06	4	4	4	5	5	5	7	7	7	7	7	7	7	504393	438221	525793	403950	405463	459184	489469	422865	0.863926	-0.21102	0.105943
AHA_2601	A0KLG0	Uncharacterized protein	6.03332e-07	3	3	3	3	3	3	14	14	14	14	14	14	14	396122	382575	380860	191922	195007	210895	386519	199275	0.515563	-0.955781	1.61573e-05
AHA_2602	A0KLG1	Dihydroorotase	3.30594e-07	5	5	5	5	5	5	16	16	16	16	16	16	16	438338	449837	435575	553859	521477	527424	441250	534253	1.21077	0.275926	0.00102385
AHA_2613	A0KLH1	Oligopeptide ABC transporter, periplasmic oligopeptide-binding protein	2.14261e-08	5	5	5	5	5	5	39	39	39	39	39	39	39	1.86575e+06	1.96988e+06	1.92358e+06	1.4327e+06	1437253	1.45855e+06	1.91974e+06	1.44283e+06	0.75158	-0.412002	0.000106277
AHA_2616	A0KLH4	Aldehyde-alcohol dehydrogenase	2.28876e-09	4	4	4	4	4	4	51	51	51	51	51	51	51	1.09722e+06	1.24749e+06	1.1552e+06	724714	707027	730437	1.16664e+06	720726	0.61778	-0.694834	0.000548812
dacB	A0KLI2	D-alanyl-D-alanine carboxypeptidase/D-alanyl-D-alanine-endopeptidase	1.12949e-06	5	5	5	5	5	5	25	25	25	25	25	25	25	295864	317549	322372	236760	219104	241721	311928	232528	0.745454	-0.423808	0.00173338
AHA_2627	A0KLI5	Aminotransferase, class I and II	1.06159e-06	5	5	5	5	5	5	16	16	16	16	16	16	16	139011	140234	140394	91331.4	92874.3	100862	139880	95022.7	0.679317	-0.557842	0.000114368
fabV	A0KLI7	Enoyl-[acyl-carrier-protein] reductase [NADH]	9.60551e-09	6	6	6	6	6	6	24	24	24	24	24	24	24	1.78772e+06	1.73746e+06	1.72934e+06	2.2518e+06	2185130	2.34533e+06	1.7515e+06	2.26075e+06	1.29075	0.36821	0.000520253
AHA_2630	A0KLI8	Methyl-accepting chemotaxis protein	0.000108695	3	3	3	3	3	3	12	12	12	12	12	12	12	28915	29843.7	27618.2	35966.3	35662.7	33876.2	28792.3	35168.4	1.22145	0.288597	0.00225157
rnfC	A0KLJ4	Ion-translocating oxidoreductase complex subunit C	1.49828e-05	4	4	4	4	4	4	25	25	25	25	25	25	25	108304	131113	125937	100049	101668	107705	121785	103141	0.846911	-0.239719	0.0627237
rnfG	A0KLJ6	Ion-translocating oxidoreductase complex subunit G	1.51254e-05	5	5	5	5	5	5	7	7	7	7	7	7	7	83553.6	91953	91613.2	63472.7	60238.6	57372.9	89040	60361.4	0.677914	-0.560827	0.00092294
nth	A0KLJ8	Endonuclease III	2.11301e-05	5	4	5	5	4	5	8	8	8	8	8	8	8	160830	237898	164782	103953	138820	96302.1	187837	113025	0.601719	-0.732837	0.0571877
gloA	A0KLJ9	Lactoylglutathione lyase	2.33106e-07	4	4	4	7	6	6	3	3	3	3	3	3	3	684911	687254	689945	428785	418300	428821	687370	425302	0.618738	-0.6926	2.62337e-07
AHA_2647	A0KLK5	Esterase YdiI	3.42718e-05	3	4	4	4	4	4	3	3	3	3	3	3	3	166407	152485	155121	93291.9	98214.8	97769.4	158005	96425.4	0.61027	-0.712481	0.000172509
AHA_2649	A0KLK7	FAD linked oxidases, C-terminal domain protein	1.79333e-05	3	3	3	4	4	4	41	41	41	41	41	41	41	227503	19374	7593.38	238189	269380	263974	84823.5	257181	3.03195	1.60025	0.0750329
asnB	A0KLL5	Asparagine synthase (Glutamine-hydrolyzing)	7.78106e-06	5	5	5	5	5	5	29	29	29	29	29	29	29	133173	129916	125926	163573	171799	175580	129672	170317	1.31345	0.39336	0.000590962
maiA	A0KLL8	Maleylacetoacetate isomerase	0.000560835	2	3	2	4	4	3	5	5	5	5	5	5	5	22728.3	24775.7	23092.6	26754.7	21331.8	21784.8	23532.2	23290.4	0.989725	-0.0148997	0.902222
AHA_2665	A0KLM3	Pseudouridine synthase Rlu family protein	4.04701e-05	4	3	4	3	3	2	5	5	5	5	5	5	5	29131.6	33033.1	41909.2	42939.5	41362.9	26918.4	34691.3	37073.6	1.06867	0.0958194	0.72645
AHA_2677	A0KLN4	Protein DedD	9.42937e-05	3	3	3	3	3	3	8	8	8	8	8	8	8	98710.1	99861.9	110415	169514	159620	142314	102996	157149	1.52579	0.609553	0.00350497
folC	A0KLN5	FolC bifunctional protein	2.88431e-06	5	5	5	5	5	5	6	6	6	6	6	6	6	126163	125468	121414	79476.4	72697.1	72130.6	124348	74768	0.601278	-0.733895	5.85914e-05
accD	A0KLN6	Acetyl-coenzyme A carboxylase carboxyl transferase subunit beta	5.21206e-08	5	5	5	5	5	5	24	24	24	24	24	24	24	2387849	2.3907e+06	2.31718e+06	2409425	2.3677e+06	2.45619e+06	2.36524e+06	2.41111e+06	1.01939	0.0277078	0.26131
truA	A0KLN7	tRNA pseudouridine synthase A	5.327e-06	4	4	4	4	4	4	10	10	10	10	10	10	10	183469	180162	182531	123810	121028	126886	182054	123908	0.680611	-0.555098	7.64437e-06
AHA_2681	A0KLN8	Motility protein FimV	0.000403526	3	2	2	4	4	4	16	16	16	16	16	16	16	4147.78	3696.52	25154.1	23567.4	24158	23044.3	10999.5	23589.9	2.14465	1.10074	0.150233
asd-2	A0KLN9	Aspartate-semialdehyde dehydrogenase	2.93401e-07	5	5	5	5	5	5	14	14	14	14	14	14	14	525054	514751	519643	349411	359677	338064	519816	349051	0.671489	-0.574564	1.59543e-05
pdxB	A0KLP0	Erythronate-4-phosphate dehydrogenase	6.04484e-06	4	4	4	4	4	4	15	15	15	15	15	15	15	205048	236884	229813	143059	131116	136877	223915	137017	0.611918	-0.708591	0.00106094
AHA_2685	A0KLP2	Outer membrane lipoprotein	0.000643299	2	2	3	3	3	3	8	8	8	8	8	8	8	239270	180777	441533	30405.3	112849	117875	287193	87043.1	0.303082	-1.72222	0.0756013
ppsA	A0KLP8	Phosphoenolpyruvate synthase	1.92081e-06	4	4	4	4	4	4	34	34	34	34	34	34	34	380183	394527	398943	458116	479114	499297	391217	478842	1.22398	0.29158	0.00264899
AHA_2695	A0KLQ2	Putative exported protein	1.41209e-06	4	4	4	4	4	4	8	8	8	8	8	8	8	84701.2	92173.4	90174.9	120152	118577	120957	89016.5	119895	1.34689	0.429631	0.000190602
AHA_2699	A0KLQ6	Agglutination protein	1.2798e-07	4	4	4	4	4	4	27	27	27	27	27	27	27	362489	366280	367770	264347	247519	252201	365513	254689	0.696799	-0.521185	2.98891e-05
AHA_2703	A0KLR0	Glutamate synthase [NADPH] large chain	3.10201e-06	4	4	4	4	4	4	64	64	64	64	64	64	64	46180.5	53177.7	43670.4	55899.2	81689.2	49144.4	47676.2	62244.2	1.30556	0.384671	0.230755
AHA_2704	A0KLR1	Glutamate synthase [NADPH] small chain	1.33843e-06	4	3	3	4	4	4	21	21	21	21	21	21	21	28629.3	30551.9	29276.3	32041.7	32349.2	30735.2	29485.8	31708.7	1.07539	0.104857	0.041536
AHA_2711	A0KLR8	Uncharacterized protein	0.000980897	4	2	1	2	2	1	4	4	4	4	4	4	4	19384.8	22420.2	17358.1	11323.2	10971.3	7506.32	19721	9933.6	0.503706	-0.989346	0.00686152
AHA_2714	A0KLS1	Uncharacterized protein	8.55385e-05	3	3	2	3	2	2	7	7	7	7	7	7	7	94149.7	95555.6	120504	114013	47987.2	150037	103403	104013	1.00589	0.00847704	0.985298
AHA_2715	A0KLS2	Putative ATP-dependent RNA helicase RhlE	7.72729e-07	4	4	4	4	4	4	24	24	24	24	24	24	24	931801	989902	995342	487471	510433	504851	972348	500918	0.515164	-0.956897	2.54949e-05
AHA_2721	A0KLS8	Uncharacterized protein	0.00167532	1	1	1	4	3	3	15	15	15	15	15	15	15	7142.95	8990.55	8394.95	6563.44	9127.89	9242.46	8176.15	8311.26	1.01653	0.0236459	0.901985
carA	A0KLT1	Carbamoyl-phosphate synthase small chain	7.02029e-08	5	5	5	5	5	5	12	12	12	12	12	12	12	455253	503217	489511	824437	802607	788105	482660	805050	1.66794	0.738069	5.39964e-05
dapB	A0KLT2	4-hydroxy-tetrahydrodipicolinate reductase	7.3387e-07	4	4	5	4	4	4	13	13	13	13	13	13	13	266087	241814	262521	233630	228235	236257	256807	232707	0.906156	-0.142169	0.038393
AHA_2727	A0KLT4	5-formyltetrahydrofolate cyclo-ligase	0.000839483	4	3	4	3	4	4	6	6	6	6	6	6	6	31821.2	32989.1	33983	26526.4	26583.2	27417.1	32931.1	26842.2	0.815103	-0.294946	0.000899421
rpiA	A0KLT5	Ribose-5-phosphate isomerase A	1.59032e-07	3	3	3	3	3	3	11	11	11	11	11	11	11	1.16925e+06	1.12085e+06	1.07914e+06	1.46722e+06	1.69631e+06	1.46495e+06	1.12308e+06	1.54283e+06	1.37374	0.458114	0.0066093
AHA_2733	A0KLU0	Phospho-2-dehydro-3-deoxyheptonate aldolase	1.69911e-06	4	4	4	4	4	4	16	16	16	16	16	16	16	419511	399909	395498	230817	227367	223296	404973	227160	0.560927	-0.834116	2.07651e-05
AHA_2739	A0KLU6	Pilus retraction protein PilT	5.67616e-05	5	5	5	5	5	5	16	16	16	16	16	16	16	71727.7	71371.2	70768.2	42248.7	41521	45378	71289	43049.2	0.603869	-0.727693	2.0365e-05
AHA_2741	A0KLU8	Uncharacterized protein	9.01028e-07	6	6	6	6	6	6	8	8	8	8	8	8	8	134870	123602	115381	177421	183953	193853	124618	185076	1.48515	0.570606	0.00122066
cysS	A0KLW3	Cysteine--tRNA ligase	2.76155e-09	5	5	5	5	5	5	32	32	32	32	32	32	32	1.10122e+06	1.14145e+06	1.19342e+06	996069	928704	916021	1145362	946931	0.826753	-0.274472	0.0055337
ppiB	A0KLW4	Peptidyl-prolyl cis-trans isomerase	5.67089e-08	5	6	6	6	6	5	11	11	11	11	11	11	11	1.43381e+06	1.47985e+06	1.49357e+06	898528	862595	1.10912e+06	1.46908e+06	956748	0.651258	-0.618699	0.00291246
uvrY	A0KLX8	Response regulator UvrY	2.19729e-06	5	5	5	5	5	5	10	10	10	10	10	10	10	224049	215396	205158	129910	131564	127739	214868	129738	0.603802	-0.727853	0.000106949
kdsB	A0KLX9	3-deoxy-manno-octulosonate cytidylyltransferase	5.97541e-07	4	4	4	4	4	4	17	17	17	17	17	17	17	1.00233e+06	1.00804e+06	1.01875e+06	596891	606657	582032	1.00971e+06	595194	0.589471	-0.762507	1.12256e-06
AHA_2776	A0KLY0	UPF0434 protein AHA_2776	3.37765e-07	3	3	3	3	4	3	3	3	3	3	3	3	3	730614	795502	820813	480298	479846	343595	782310	434580	0.555508	-0.84812	0.00275855
aspC	A0KLY7	Aminotransferase	4.76686e-07	5	5	5	5	5	5	18	18	18	18	18	18	18	477232	548946	590001	592450	589815	617880	538727	600048	1.11383	0.155526	0.146939
dinG	A0KLZ0	ATP-dependent DNA helicase DinG	0.00108708	3	2	2	3	4	2	16	16	16	16	16	16	16	14867	19143.4	20738.2	17711.9	17296	15960.8	18249.5	16989.6	0.930958	-0.103211	0.529123
AHA_2787	A0KLZ1	Uncharacterized protein	6.57652e-08	5	5	5	5	5	5	7	7	7	7	7	7	7	1.56249e+06	1.60845e+06	1.45822e+06	1.9051e+06	1.90405e+06	1.96658e+06	1.54305e+06	1.92524e+06	1.24768	0.319252	0.00145921
rnk	A0KLZ9	Regulator of nucleoside diphosphate kinase	5.60226e-08	7	7	7	7	7	7	10	10	10	10	10	10	10	97513.6	101693	96848	65984	59508.8	68361.8	98684.8	64618.2	0.654794	-0.610887	0.000365281
AHA_2796	A0KM00	Transcriptional regulatory protein UhpA	0.00239418	1	1	2	1	1	1	3	3	3	3	3	3	3	34587.1	37330.4	33035.5	28140.4	25919.6	25073.3	34984.3	26377.8	0.753989	-0.407385	0.00518905
AHA_2802	A0KM06	Glutamate transport ATP-binding protein GluA	0.000714612	1	1	1	1	1	1	7	7	7	7	7	7	7	17181.1	16693.2	19387.7	16832.5	16239.8	16920.1	17754	16664.1	0.938614	-0.0913962	0.271907
phoU	A0KM14	Phosphate-specific transport system accessory protein PhoU	3.98125e-06	4	4	4	4	4	4	17	17	17	17	17	17	17	165152	150363	148232	110822	119435	123916	154582	118058	0.76372	-0.388884	0.0051052
pstB	A0KM15	Phosphate import ATP-binding protein PstB	3.15596e-05	4	4	4	4	4	4	12	12	12	12	12	12	12	101493	103030	104331	64907.7	65901.8	70810.3	102951	67206.6	0.6528	-0.615287	5.76544e-05
AHA_2819	A0KM22	Uncharacterized protein	6.76039e-07	3	3	3	3	3	3	14	14	14	14	14	14	14	189240	141293	149102	178474	181155	152470	159878	170700	1.06769	0.0944874	0.568615
upp	A0KM23	Uracil phosphoribosyltransferase	2.09438e-08	4	4	4	4	4	4	14	14	14	14	14	14	14	3.85943e+06	4.6634e+06	4446075	3.56907e+06	3.24633e+06	3505765	4.32297e+06	3.44039e+06	0.79584	-0.32945	0.0272896
AHA_2823	A0KM26	Uncharacterized protein	3.51871e-06	5	6	6	6	6	6	9	9	9	9	9	9	9	22885.7	27915.2	42876.8	23973	23606.4	18443.5	31225.9	22007.6	0.704787	-0.504741	0.215058
AHA_2824	A0KM27	Transcriptional activator	6.5768e-06	3	3	3	3	3	3	17	17	17	17	17	17	17	101579	104310	103235	153371	139960	150620	103042	147984	1.43616	0.522215	0.000418758
AHA_2826	A0KM29	FleQ protein	1.04073e-06	4	4	4	4	4	4	22	22	22	22	22	22	22	154353	152278	151862	169978	170150	165702	152831	168610	1.10324	0.141752	0.000662249
AHA_2828	A0KM31	ACT domain protein	2.08196e-05	3	3	3	3	3	3	3	3	3	3	3	3	3	151179	161221	152918	205698	196693	218154	155106	206848	1.33359	0.415316	0.00173946
AHA_2830	A0KM33	Exopolyphosphatase	6.41335e-06	5	5	5	5	5	5	14	14	14	14	14	14	14	34393.7	38623.3	37796.1	55496.2	54401.8	54554.8	36937.7	54817.6	1.48405	0.569544	0.000181699
flgL	A0KM35	Flagellar hook-associated protein 3	0.000515098	3	3	3	3	3	3	7	7	7	7	7	7	7	13846.5	14624.9	24049.7	12365.9	12050.7	11610.2	17507	12008.9	0.685949	-0.543828	0.169639
flgI	A0KM38	Flagellar P-ring protein	0.000268364	3	3	3	3	3	3	14	14	14	14	14	14	14	85412.4	90550.9	88465.2	74368.6	74924.7	83994.2	88142.8	77762.5	0.882232	-0.180769	0.0398833
flgF	A0KM41	Flagellar basal-body rod protein FlgF	3.60901e-06	3	3	3	3	3	3	6	6	6	6	6	6	6	22265.5	22464.9	20203.2	11445.7	12879.5	11512.5	21644.6	11945.9	0.551913	-0.857488	0.000353536
flgE	A0KM42	Flagellar hook protein FlgE	1.03814e-05	5	5	5	5	5	5	14	14	14	14	14	14	14	114439	138100	126240	198624	210731	219016	126260	209457	1.65894	0.73026	0.000774183
flgD	A0KM43	Basal-body rod modification protein FlgD	1.40703e-05	4	4	4	4	4	4	10	10	10	10	10	10	10	59133.3	51912.1	53612.2	54020	51483.6	53626.8	54885.9	53043.5	0.966433	-0.049259	0.471185
cheR-3	A0KM46	CheR methyltransferase, SAM binding domain	5.54441e-05	4	4	4	4	4	4	14	14	14	14	14	14	14	75968.9	88031.9	82361.8	99583.5	89366.7	95268.1	82120.9	94739.4	1.15366	0.206216	0.0508719
AHA_2844	A0KM47	CheV	8.56977e-06	3	3	3	3	3	3	18	18	18	18	18	18	18	368196	344710	338926	276664	280610	301900	350611	286391	0.816835	-0.291884	0.00569895
flgA	A0KM48	Flagella basal body P-ring formation protein FlgA	0.000112526	3	3	4	4	4	4	6	6	6	6	6	6	6	13755.7	19670.5	12554.2	16464.3	16073.7	15888.6	15326.8	16142.2	1.0532	0.0747778	0.730396
flgM	A0KM49	Anti-sigma-D factor	8.37824e-05	3	3	3	3	3	3	5	5	5	5	5	5	5	30472.3	26920.7	27076.5	21122.2	20685.9	18699.5	28156.5	20169.2	0.716325	-0.481313	0.00440372
flgN	A0KM50	Flagellar protein FlgN	5.20844e-05	3	3	3	3	3	3	5	5	5	5	5	5	5	83816.4	77293.7	73516.3	64996.3	66476.2	69000.5	78208.8	66824.4	0.854435	-0.226957	0.0242888
AHA_2848	A0KM51	Phosphoesterase	0.000124127	4	3	4	4	3	4	4	4	4	4	4	4	4	75260.6	117215	79590.4	43578.6	60563.1	61575.5	90688.6	55239.1	0.609107	-0.715232	0.0714183
AHA_2849	A0KM52	Periplasmic murein peptide-binding protein	1.3578e-05	4	4	4	4	4	4	20	20	20	20	20	20	20	288814	264797	265504	147979	127492	144078	273038	139850	0.512197	-0.965228	0.000189902
AHA_2853	A0KM55	HD domain protein	2.62188e-06	5	5	5	5	5	5	14	14	14	14	14	14	14	62691.2	56383.2	55565.6	48257.3	49693.1	46616.3	58213.3	48188.9	0.827798	-0.27265	0.0143576
AHA_2854	A0KM57	Transaldolase	3.18578e-05	4	4	4	4	4	4	9	9	9	9	9	9	9	332582	337619	342326	276354	287614	281442	337509	281803	0.83495	-0.260238	0.0002053
AHA_2857	A0KM60	Putative HTH-type transcriptional regulator YciT	0.000181236	4	4	4	4	4	4	10	10	10	10	10	10	10	25475	32766.2	25309.7	34259.9	33732.7	36405.1	27850.3	34799.3	1.24951	0.321365	0.055097
AHA_2860	A0KM63	Uncharacterized protein	7.31237e-08	4	4	4	4	4	4	6	6	6	6	6	6	6	1.97856e+06	1.93944e+06	2.0489e+06	1.10078e+06	1.06173e+06	1.0635e+06	1.98896e+06	1.07534e+06	0.540653	-0.887225	1.20326e-05
AHA_2861	A0KM64	Uncharacterized protein	3.8251e-05	3	3	3	3	3	3	3	3	3	3	3	3	3	193528	196065	172617	133983	118912	117898	187403	123597	0.659527	-0.600496	0.00215072
AHA_2863	A0KM65	Uncharacterized protein	1.3578e-05	2	3	2	4	3	4	5	5	5	5	5	5	5	82759.5	53452	89150.3	66114.8	57339.6	61930.6	75120.6	61795	0.822611	-0.281718	0.302852
AHA_2864	A0KM67	Conserved domain protein	2.24526e-09	5	5	5	5	5	5	6	6	6	6	6	6	6	8986598	8692062	8623533	10236522	10061500	11160895	8.7674e+06	1.04863e+07	1.19606	0.258286	0.00870542
astE	A0KM71	Succinylglutamate desuccinylase	1.50651e-05	3	3	3	3	3	3	18	18	18	18	18	18	18	84675.6	109669	98764.2	170560	159210	168634	97703.1	166135	1.7004	0.765877	0.00104498
tus	A0KM73	DNA replication terminus site-binding protein	3.77721e-06	3	3	3	3	3	3	11	11	11	11	11	11	11	553780	563769	561304	350402	349364	355248	559618	351671	0.628414	-0.670214	4.85614e-07
AHA_2871	A0KM74	SNF2 family helicase	1.69936e-05	3	3	3	3	3	3	37	37	37	37	37	37	37	68532.3	65750.8	67892.6	86938.8	85452.4	88648.9	67391.9	87013.4	1.29116	0.368662	9.59346e-05
AHA_2872	A0KM75	UPF0502 protein AHA_2872	1.05783e-07	4	4	4	4	4	4	16	16	16	16	16	16	16	453739	461421	454920	609207	602514	583094	456693	598271	1.31001	0.389575	6.56258e-05
rfbC-1	A0KMA8	dTDP-4-dehydrorhamnose 3,5-epimerase	7.79036e-07	6	7	7	8	8	7	3	3	3	3	3	3	3	194505	214771	157385	128199	175772	103421	188887	135798	0.718937	-0.476063	0.121427
rfbA	A0KMA9	Glucose-1-phosphate thymidylyltransferase	2.55997e-07	5	5	5	5	5	5	10	10	10	10	10	10	10	1269571	1.41042e+06	1357326	795675	829592	766329	1.34577e+06	797199	0.592373	-0.755421	0.000258804
rfbD	A0KMB0	dTDP-4-dehydrorhamnose reductase	2.72713e-05	3	3	3	3	3	3	9	9	9	9	9	9	9	203770	197217	198284	152996	169182	155235	199757	159137	0.796654	-0.327974	0.00173777
rfbB	A0KMB1	dTDP-glucose 4,6-dehydratase	2.49212e-06	6	6	6	6	6	6	13	13	13	13	13	13	13	338381	346189	338169	277943	265365	262294	340913	268534	0.787691	-0.344299	0.000187993
acrA	A0KMB4	Acriflavin resistance protein A	4.89467e-06	3	3	3	3	3	3	18	18	18	18	18	18	18	189009	202870	191665	225102	266968	229204	194515	240425	1.23602	0.305706	0.0304208
aheR	A0KMB5	Putative efflux pump regulator AheR	3.49586e-05	2	2	3	3	3	3	4	4	4	4	4	4	4	71863.5	65793.3	55313.8	89737.7	103850	99773.8	64323.5	97787.1	1.52024	0.604297	0.00638576
AHA_2914	A0KMB7	Proton/sodium-glutamate symport protein	0.000577514	1	1	1	2	2	3	3	3	3	3	3	3	3	29946.6	18767.9	22848.3	92898.3	51074.6	28250.7	23854.2	57407.9	2.40661	1.267	0.155596
AHA_2917	A0KMC0	Pseudouridine synthase	3.33918e-06	3	3	3	3	3	3	23	23	23	23	23	23	23	293307	328461	321309	194171	206650	207256	314359	202692	0.64478	-0.633121	0.000638901
scpB	A0KMC1	Segregation and condensation protein B	0.00167212	3	2	4	2	1	2	4	4	4	4	4	4	4	22389.8	23352.2	24259.9	21359.2	19489.1	31652.2	23334	24166.9	1.03569	0.0505967	0.838069
AHA_2921	A0KMC4	PHP domain containing protein	0.000198106	5	4	4	4	4	3	7	7	7	7	7	7	7	11216.4	13415.6	11655.7	7412.61	6593.69	8722.28	12095.9	7576.19	0.626343	-0.674975	0.00779501
trpE	A0KMC6	Anthranilate synthase component 1	3.99644e-05	3	3	3	3	3	3	13	13	13	13	13	13	13	75384.5	78408.7	77221.4	58565.4	57888.8	57261.6	77004.9	57905.2	0.751969	-0.411256	3.71697e-05
trpD	A0KMC8	Anthranilate phosphoribosyltransferase	9.05298e-05	4	4	4	4	4	4	10	10	10	10	10	10	10	65997.4	69719.8	70424.9	43781.7	42969.4	48000.8	68714	44917.3	0.653685	-0.613332	0.00033188
trpCF	A0KMC9	Multifunctional fusion protein	4.08877e-05	5	5	5	5	5	5	19	19	19	19	19	19	19	78293.1	88101	93002.9	80732.1	79257.2	86664	86465.7	82217.7	0.950871	-0.072678	0.433243
trpB	A0KMD0	Tryptophan synthase beta chain	3.47445e-06	6	6	6	6	6	6	15	15	15	15	15	15	15	205757	200931	197513	126145	138082	139364	201400	134531	0.667976	-0.582132	0.000159191
trpA	A0KMD1	Tryptophan synthase alpha chain	3.18266e-06	5	5	5	5	5	5	10	10	10	10	10	10	10	126817	69320	133147	98427.5	101015	94321.6	109761	97921.4	0.89213	-0.164674	0.592716
AHA_2931	A0KMD4	Uncharacterized protein	4.62766e-07	7	5	6	7	6	7	6	6	6	6	6	6	6	663994	554765	588029	404646	389486	351740	602263	381957	0.634204	-0.656982	0.0035923
AHA_2933	A0KMD6	Inhibitor of vertebrate lysozyme	7.81433e-06	5	5	5	5	5	5	5	5	5	5	5	5	5	173214	228330	198963	173173	184563	188647	200169	182128	0.909871	-0.136265	0.337757
AHA_2935	A0KMD8	Transporter	0.000112802	3	4	3	4	3	3	9	9	9	9	9	9	9	50892.2	47469.4	50939.9	34109.5	30121.6	31816.6	49767.1	32015.9	0.643314	-0.636405	0.000403129
AHA_2940	A0KME3	Secretory tripeptidyl aminopeptidase, putative	6.03378e-07	4	4	4	4	4	4	17	17	17	17	17	17	17	118064	126245	122522	111103	112209	118896	122277	114069	0.932876	-0.100242	0.0728862
AHA_2947	A0KMF0	Twin-arginine translocation pathway signal	3.86373e-08	5	5	5	5	5	5	36	36	36	36	36	36	36	664502	532900	600642	726583	723987	690950	599348	713840	1.19103	0.252207	0.0447996
AHA_2948	A0KMF1	Cytochrome c family protein	9.34383e-07	5	5	5	5	5	5	10	10	10	10	10	10	10	217093	222979	215273	321755	314666	310768	218448	315730	1.44533	0.531397	1.64393e-05
AHA_2950	A0KMF3	Inosine-uridine preferring nucleoside hydrolase superfamily	1.85493e-07	3	3	3	3	3	3	10	10	10	10	10	10	10	468774	501070	466583	417701	401799	404924	478809	408142	0.85241	-0.230381	0.00436787
AHA_2956	A0KMF9	Response regulator with TPR repeat, putative	0.00106214	3	3	2	3	3	3	15	15	15	15	15	15	15	6997.35	6347.95	11826.9	11094.8	10093	11207.7	8390.73	10798.5	1.28696	0.363965	0.244049
xth	A0KMG1	Exodeoxyribonuclease III	2.04756e-07	4	4	4	4	4	4	16	16	16	16	16	16	16	1.36892e+06	1.46591e+06	1.47389e+06	984819	955838	1.01537e+06	1.43624e+06	985341	0.686057	-0.5436	0.000284816
lplA	A0KMH0	Lipoate-protein ligase A	0.000258722	3	3	3	3	3	3	10	10	10	10	10	10	10	58216.2	55461.9	55498.7	36722.2	35832.3	36493.8	56392.3	36349.4	0.644581	-0.633565	2.98676e-05
AHA_2977	A0KMI0	Fructose repressor	0.00175613	5	3	2	5	5	5	9	9	9	9	9	9	9	8699.65	21120.3	5232.96	7554.25	7709.79	7859.36	11684.3	7707.8	0.659672	-0.60018	0.456055
dnaJ	A0KMI5	Chaperone protein DnaJ	4.00101e-08	4	4	4	4	4	4	16	16	16	16	16	16	16	3.70561e+06	3612964	3899917	1.99576e+06	2.1411e+06	2124006	3.7395e+06	2.08695e+06	0.558084	-0.841445	6.73431e-05
dnaK	A0KMI6	Chaperone protein DnaK	2.20005e-10	7	7	7	7	7	7	66	66	66	66	66	66	66	8744312	9293516	9280789	6.39079e+06	7.0233e+06	7361948	9.10621e+06	6925343	0.760508	-0.394965	0.00294637
nadK	A0KMI8	NAD kinase	6.22452e-06	3	3	3	3	3	3	10	10	10	10	10	10	10	122349	128532	120334	105968	102910	107798	123738	105559	0.853079	-0.229249	0.00309417
AHA_2987	A0KMJ0	Probable manganese-dependent inorganic pyrophosphatase	2.7518e-05	4	4	4	4	4	4	11	11	11	11	11	11	11	124836	135514	139094	86004.3	97486.1	102157	133148	95215.7	0.715112	-0.483758	0.00413548
AHA_2988	A0KMJ1	Uncharacterized protein	1.88757e-05	5	4	3	4	4	3	4	4	4	4	4	4	4	177073	309585	295846	191623	201208	205690	260835	199507	0.764878	-0.386698	0.220458
AHA_2989	A0KMJ2	Macrolide-specific efflux protein MacA	1.24503e-05	3	3	3	3	3	3	20	20	20	20	20	20	20	317823	304452	301249	292267	286750	306038	307841	295018	0.958345	-0.0613834	0.169381
AHA_2993	A0KMJ6	Phospho-2-dehydro-3-deoxyheptonate aldolase	0.0049964	2	1	1	1	1	1	2	2	2	2	2	2	2	5026.88	2303.03	1621.25	2859.15	1327.44	989.223	2983.72	1725.27	0.578228	-0.79029	0.349488
AHA_2994	A0KMJ7	DNA-binding protein	6.5133e-08	5	5	5	5	5	5	10	10	10	10	10	10	10	3.74753e+06	3.69562e+06	3.62821e+06	2654159	2600157	2.76741e+06	3.69045e+06	2.67391e+06	0.724548	-0.464847	7.20139e-05
AHA_2995	A0KMJ8	Acetyltransferase, GNAT family	0.000675994	1	1	1	1	1	1	5	5	5	5	5	5	5	12859.2	11331.5	11892	11466	12731	12046	12027.6	12081	1.00444	0.00639366	0.930666
AHA_3005	A0KMK8	Uncharacterized protein	6.98314e-05	1	1	1	1	1	1	1	1	1	1	1	1	1	83870.1	70632.4	75197.4	74097.7	68352.9	68576.4	76566.6	70342.3	0.918707	-0.122324	0.222452
thrC	A0KML9	Threonine synthase	4.33613e-06	8	8	8	8	8	8	22	22	22	22	22	22	22	102897	120891	119314	88168.1	87090.7	87985.2	114367	87748	0.767248	-0.382235	0.00988616
thrB	A0KMM0	Homoserine kinase	3.11541e-05	4	4	4	4	4	4	10	10	10	10	10	10	10	205086	228776	217005	125761	116357	121173	216956	121097	0.558165	-0.841237	0.000200358
AHA_3018	A0KMM1	Bifunctional aspartokinase/homoserine dehydrogenase	2.83926e-06	3	3	3	3	3	3	28	28	28	28	28	28	28	451154	497287	465826	408614	404049	355673	471422	389445	0.826107	-0.275599	0.0195526
arcA-1	A0KMM9	Aerobic respiration control protein ArcA	2.25739e-07	5	5	5	5	5	5	14	14	14	14	14	14	14	2.25591e+06	2.55921e+06	2.50163e+06	1.43553e+06	1.40737e+06	1.81509e+06	2.43892e+06	1.55266e+06	0.63662	-0.651495	0.00531587
AHA_3029	A0KMN0	ABC transporter, CydDC cysteine exporter (CydDC-E) family, permease/ATP-binding protein CydD	0.00080833	3	3	3	5	5	5	10	10	10	10	10	10	10	1674.23	7521.34	5.22738e+06	22873.6	20052.3	22463	1.74553e+06	21796.3	0.0124869	-6.32344	0.378163
AHA_3032	A0KMN3	Uncharacterized protein	0.000637441	1	1	1	1	1	1	3	3	3	3	3	3	3	42128.9	37562.5	43274.8	48472.3	52387.9	46891.4	40988.7	49250.5	1.20156	0.264912	0.0259007
AHA_3034	A0KMN5	Uncharacterized protein	4.49914e-05	5	4	4	5	5	4	5	5	5	5	5	5	5	93560.3	78617.5	127373	56445.3	65130.5	56325.6	99850.4	59300.5	0.593894	-0.751724	0.0510597
AHA_3035	A0KMN6	3-oxoacyl-[acyl-carrier-protein] synthase III	2.91349e-05	3	4	3	4	4	4	6	6	6	6	6	6	6	42074.9	49920.3	46994	81628	80398.6	83466.9	46329.7	81831.2	1.76628	0.820712	0.000133261
cysK	A0KMN9	Cysteine synthase	2.67899e-07	7	7	7	7	7	7	23	23	23	23	23	23	23	1.24237e+06	1625295	1.4428e+06	1.5367e+06	1.55966e+06	1.56624e+06	1.43682e+06	1.5542e+06	1.08169	0.113289	0.34972
ptsH	A0KMP0	Phosphocarrier protein PtsH	1.44733e-08	5	5	5	5	5	5	7	7	7	7	7	7	7	939516	1.0265e+06	1.08463e+06	547982	560629	611267	1.01688e+06	573293	0.563776	-0.826805	0.000668052
crr	A0KMP2	PTS system, glucose-specific IIA component	2.59733e-08	5	5	5	5	5	5	13	13	13	13	13	13	13	1.95661e+06	2.12795e+06	2.07111e+06	1.54319e+06	1.4869e+06	1.74072e+06	2.05189e+06	1.59027e+06	0.775026	-0.367683	0.00739446
AHA_3044	A0KMP5	Cytochrome b561	0.00055934	1	1	1	1	1	1	2	2	2	2	2	2	2	12580.1	12083.7	11736.8	18477.7	21628.4	14866.7	12133.5	18324.3	1.51022	0.594757	0.034695
AHA_3045	A0KMP6	Exonuclease SbcC	4.56932e-06	4	4	4	4	4	4	41	41	41	41	41	41	41	98644.1	102163	93932.4	110726	102662	104359	98246.4	105916	1.07806	0.108442	0.088493
sbcD	A0KMP7	Nuclease SbcCD subunit D	5.24301e-06	6	6	6	6	6	6	15	15	15	15	15	15	15	74447.7	74463.8	79081.7	69382.6	68316.7	69854.1	75997.7	69184.5	0.910349	-0.135508	0.0132851
rdgC	A0KMP9	Recombination-associated protein RdgC	7.29047e-10	6	6	6	6	6	6	19	19	19	19	19	19	19	927334	968219	893887	578252	575768	581292	929813	578437	0.6221	-0.684781	8.28442e-05
AHA_3049	A0KMQ0	Gamma-glutamyltranspeptidase	0.000362914	4	4	4	4	4	4	13	13	13	13	13	13	13	38034	39036.6	37989.2	37093.9	37377.2	35211.6	38353.3	36560.9	0.953267	-0.0690481	0.0780013
kefA	A0KMQ4	Potassium efflux system KefA	0.00013555	3	3	3	3	3	3	30	30	30	30	30	30	30	24931.3	4334.84	4093.67	28816.4	29090.6	26764.1	11120	28223.7	2.53811	1.34376	0.069485
AHA_3054	A0KMQ5	Uncharacterized protein	4.46468e-05	2	1	2	1	1	1	6	6	6	6	6	6	6	39142.1	24499.2	54702.8	56072.2	31431.2	62808.7	39448	50104.1	1.27013	0.344975	0.455931
fdhD	A0KMS1	Sulfur carrier protein FdhD	7.24855e-05	4	4	4	4	4	3	12	12	12	12	12	12	12	21741.8	16298.6	19211	24556.3	27819	27511.7	19083.8	26629	1.39537	0.480649	0.0161062
AHA_3071	A0KMS2	Uncharacterized protein	2.30043e-05	2	3	3	3	3	3	10	10	10	10	10	10	10	5446.9	10907.5	54906.9	24887	39434.6	11366.4	23753.8	25229.3	1.06212	0.0869464	0.937317
AHA_3073	A0KMS4	Acetoacetate metabolism regulatory protein AtoC	0.000525523	2	2	2	5	5	5	10	10	10	10	10	10	10	8362.95	6797.85	88471.5	15702.9	14713.4	15509.9	34544.1	15308.7	0.443165	-1.17408	0.515103
AHA_3074	A0KMS5	Extracellular tungstate binding protein	3.96956e-06	6	6	6	6	6	6	13	13	13	13	13	13	13	74825.7	79157.8	76468.9	86636.4	84451.9	86512.3	76817.5	85866.9	1.1178	0.160667	0.0033406
mobA	A0KMS8	Molybdenum cofactor guanylyltransferase	3.55659e-05	3	4	4	4	4	4	10	10	10	10	10	10	10	55215.5	70635.2	74862.8	52255.9	48764.1	46913.8	66904.5	49311.3	0.737039	-0.440186	0.046385
AHA_3078	A0KMS9	Molybdopterin molybdenumtransferase	5.93535e-06	5	5	5	5	5	5	16	16	16	16	16	16	16	100780	116358	109777	117429	109928	120181	108972	115846	1.06308	0.0882561	0.276207
AHA_3082	A0KMT3	Methyl-accepting chemotaxis protein	0.000138091	4	4	4	4	4	4	11	11	11	11	11	11	11	24887	33589.4	32034.9	24357.2	28402	30542.3	30170.4	27767.2	0.920344	-0.119755	0.498874
AHA_3083	A0KMT4	Acetyltransferase, GNAT family	0.00137912	2	1	2	2	2	2	5	5	5	5	5	5	5	9528.8	7385.31	10144.9	11226.5	11372.9	9314.03	9019.67	10637.8	1.1794	0.238053	0.204108
AHA_3093	A0KMU2	Peptide ABC transporter, periplasmic peptide-binding protein	8.9284e-05	7	4	4	5	5	5	25	25	25	25	25	25	25	24480.3	39105.8	46144	24432.7	19333	20168.6	36576.7	21311.5	0.582651	-0.779296	0.0809167
topA	A0KMV3	DNA topoisomerase 1	1.1656e-07	5	5	5	5	5	5	54	54	54	54	54	54	54	628160	660270	635856	388266	389884	367844	641428	381998	0.595543	-0.747723	2.7074e-05
AHA_3107	A0KMV6	Oxidoreductase, short-chain dehydrogenase/reductase family	1.24462e-06	5	5	5	5	5	5	16	16	16	16	16	16	16	490948	486125	474848	666139	678116	656123	483974	666793	1.37775	0.46231	2.11696e-05
AHA_3110	A0KMV9	Putative aminotransferase B	2.1218e-06	5	5	5	5	5	5	17	17	17	17	17	17	17	384792	388170	356439	458513	452840	476713	376467	462689	1.22903	0.297518	0.00222921
AHA_3112	A0KMW1	Transcriptional regulator, LysR family	0.00835353	1	1	1	3	2	2	5	5	5	5	5	5	5	14531.8	33031.7	14559.5	23338.9	21244.5	22712.4	20707.7	22431.9	1.08327	0.115389	0.794495
purA	A0KMW2	Adenylosuccinate synthetase	1.20945e-10	4	4	4	4	4	4	31	31	31	31	31	31	31	2.38311e+06	2.55e+06	2.62186e+06	3.4307e+06	3.11696e+06	3462055	2.51832e+06	3.33657e+06	1.32492	0.405903	0.00334148
tyrS-2	A0KMW6	Tyrosine--tRNA ligase	5.04769e-09	6	6	6	6	6	6	20	20	20	20	20	20	20	2.6134e+06	2927973	2.69198e+06	2198418	2.16962e+06	2134463	2.74445e+06	2.1675e+06	0.789775	-0.340485	0.00390583
anmK	A0KMW8	Anhydro-N-acetylmuramic acid kinase	0.000360617	4	4	4	5	5	4	7	7	7	7	7	7	7	69519.7	63866.7	27802.3	19710.8	20810.6	21909.8	53729.6	20810.4	0.387318	-1.36841	0.0656017
hchA	A0KMW9	Chaperone protein HchA	1.12828e-05	4	3	3	4	4	4	9	9	9	9	9	9	9	73101.1	146501	126448	80876.3	75754.2	133030	115350	96553.6	0.837048	-0.256617	0.546142
tkt	A0KMX2	Transketolase	4.62385e-10	5	5	5	5	5	5	38	38	38	38	38	38	38	4317754	4581587	4619355	4294249	4598884	4702002	4506232	4.53171e+06	1.00565	0.00813448	0.877295
metK	A0KMX3	S-adenosylmethionine synthase	8.7548e-09	5	5	5	5	5	5	30	30	30	30	30	30	30	3208013	3.37662e+06	3.28655e+06	3.68043e+06	3.73235e+06	3.51497e+06	3.2904e+06	3.64258e+06	1.10704	0.146702	0.0125186
AHA_3127	A0KMX6	Ribosomal RNA small subunit methyltransferase E	5.05853e-06	4	4	4	4	4	4	12	12	12	12	12	12	12	594357	549750	528654	349797	374533	391606	557587	371979	0.667122	-0.583977	0.00125051
gshB	A0KMX7	Glutathione synthetase	1.94625e-07	4	4	4	4	4	4	19	19	19	19	19	19	19	220595	213248	227538	190430	208819	205356	220460	201535	0.914157	-0.129486	0.053668
AHA_3130	A0KMX9	UPF0301 protein AHA_3130	2.42008e-05	4	4	4	4	4	4	4	4	4	4	4	4	4	214170	244397	248836	160092	157454	164490	235801	160679	0.681417	-0.553389	0.00247258
tal	A0KMY9	Transaldolase	1.20945e-10	6	6	6	6	6	6	22	22	22	22	22	22	22	2.62835e+06	2.80604e+06	2.86654e+06	2.14093e+06	2320888	2.08687e+06	2.76698e+06	2182896	0.788909	-0.342069	0.0043726
ung	A0KMZ1	Uracil-DNA glycosylase	1.60423e-05	4	4	4	4	4	4	10	10	10	10	10	10	10	256579	296498	283159	333674	344235	351105	278745	343005	1.23053	0.29928	0.00734572
AHA_3143	A0KMZ2	Autonomous glycyl radical cofactor	2.37584e-08	6	5	5	6	6	6	10	10	10	10	10	10	10	156526	153552	154737	162761	152227	165133	154938	160040	1.03293	0.0467446	0.277161
kdsA	A0KMZ4	2-dehydro-3-deoxyphosphooctonate aldolase	1.04117e-08	4	4	4	4	4	4	22	22	22	22	22	22	22	1.03627e+06	1.08785e+06	1.02129e+06	730165	740108	772772	1.04847e+06	747682	0.713117	-0.487789	0.000229985
AHA_3146	A0KMZ5	Uncharacterized protein	0.000577895	1	1	1	2	3	2	8	8	8	8	8	8	8	6148	10415.2	9324.87	13768.2	12499.6	13167.8	8629.36	13145.2	1.52331	0.60721	0.027484
prmC	A0KMZ7	Release factor glutamine methyltransferase	3.50933e-05	3	3	3	3	3	3	11	11	11	11	11	11	11	130092	142998	131586	66137.1	67814	69122	134892	67691	0.501815	-0.994771	8.64182e-05
prfA	A0KMZ8	Peptide chain release factor 1	3.55191e-07	3	3	3	3	3	3	18	18	18	18	18	18	18	393395	402936	401648	286289	237448	237800	399326	253846	0.635685	-0.653615	0.000912049
hemA	A0KMZ9	Glutamyl-tRNA reductase	4.18736e-06	5	5	5	5	5	5	14	14	14	14	14	14	14	82997.2	67947.3	79580.1	65665	84889.8	75276.1	76841.5	75277	0.979639	-0.0296778	0.838162
lolB	A0KN00	Outer-membrane lipoprotein LolB	3.8251e-05	3	2	3	3	3	3	9	9	9	9	9	9	9	9997.47	13115.2	10185.5	17638.7	18957.5	16090.8	11099.4	17562.4	1.58228	0.662008	0.00776396
ispE	A0KN01	4-diphosphocytidyl-2-C-methyl-D-erythritol kinase	7.53824e-05	4	3	3	4	4	4	8	8	8	8	8	8	8	48615.1	56015.3	62984.5	42502.6	44612.7	33245	55871.6	40120.1	0.718077	-0.47779	0.0438956
prs	A0KN02	Ribose-phosphate pyrophosphokinase	3.604e-08	6	6	6	6	6	6	18	18	18	18	18	18	18	2.11802e+06	2.26917e+06	2.16571e+06	2595819	2.44693e+06	2.63612e+06	2.1843e+06	2.55962e+06	1.17183	0.22876	0.0067209
ychF	A0KN05	Ribosome-binding ATPase YchF	2.1773e-08	6	6	6	6	6	6	21	21	21	21	21	21	21	2.4738e+06	2.69328e+06	2.69554e+06	1.90054e+06	1918439	1.97461e+06	2.62087e+06	1931197	0.736852	-0.440553	0.000853076
AHA_3170	A0KN10	Uncharacterized protein	7.99859e-05	2	1	2	2	2	1	6	6	6	6	6	6	6	25889.4	28949	5515.16	21377.2	20948.8	39241.2	20117.8	27189	1.35149	0.434551	0.498399
AHA_3176	A0KN16	Phosphatase YqaB	1.95261e-05	3	3	5	6	6	5	11	11	11	11	11	11	11	213941	225688	289762	151869	145355	160903	243130	152709	0.628096	-0.670944	0.0196156
AHA_3177	A0KN17	Uncharacterized protein	3.42379e-06	6	6	6	6	6	6	15	15	15	15	15	15	15	294926	307350	304289	558382	540922	559512	302188	552939	1.82978	0.871672	3.80063e-06
astA	A0KN19	Arginine N-succinyltransferase	5.11749e-07	5	5	5	5	5	5	14	14	14	14	14	14	14	137973	137932	151533	237243	265121	262694	142479	255019	1.78987	0.839853	0.000355038
argD	A0KN20	Acetylornithine aminotransferase	5.31042e-07	5	5	5	5	5	5	19	19	19	19	19	19	19	1.00106e+06	1059734	1030609	1.78946e+06	1.82477e+06	1.91778e+06	1.03047e+06	1.844e+06	1.78948	0.839542	4.12879e-05
AHA_3181	A0KN21	Para-aminobenzoate synthase glutamine amidotransferase component II	0.0025754	2	2	1	2	2	1	3	3	3	3	3	3	3	48008.3	50951.1	59235	31773.8	37318.6	51653.3	52731.5	40248.5	0.763274	-0.389728	0.140727
AHA_3182	A0KN22	Uncharacterized protein	1.88501e-05	3	1	2	1	1	1	3	3	3	3	3	3	3	120683	123425	240420	75803.9	42628.7	82885.8	161509	67106.1	0.415494	-1.2671	0.084597
trpS-2	A0KN23	Tryptophan--tRNA ligase	2.57657e-09	7	7	7	7	7	7	14	14	14	14	14	14	14	1.39786e+06	1.57996e+06	1.33816e+06	830446	870624	855356	1.43866e+06	852142	0.592316	-0.75556	0.00134762
gph-2	A0KN24	Phosphoglycolate phosphatase	1.01177e-05	4	4	4	4	4	4	9	9	9	9	9	9	9	390393	403202	396607	446433	403899	417594	396734	422642	1.0653	0.0912637	0.118482
rpe	A0KN25	Ribulose-phosphate 3-epimerase	4.66614e-07	3	3	3	3	3	3	14	14	14	14	14	14	14	2.16391e+06	2.40539e+06	2.3765e+06	1.7344e+06	1.85018e+06	1.84862e+06	2.31526e+06	1.81107e+06	0.782229	-0.354338	0.00409135
AHA_3186	A0KN26	Site-specific DNA-methyltransferase (adenine-specific)	3.09162e-07	4	4	4	4	4	4	8	8	8	8	8	8	8	168724	188020	170860	113747	114333	115114	175868	114398	0.650478	-0.620427	0.000552539
aroB	A0KN28	3-dehydroquinate synthase	3.12481e-06	4	4	4	4	4	4	17	17	17	17	17	17	17	168629	164963	155112	210301	216346	224967	162901	217205	1.33335	0.415055	0.000756544
AHA_3196	A0KN36	Hydrogen peroxide-inducible genes activator	0.000675994	4	3	3	5	4	4	10	10	10	10	10	10	10	34822.2	35645.2	23455.2	47822.6	36839.4	45979	31307.5	43547	1.39094	0.476064	0.0780549
AHA_3203	A0KN43	Peptidase, M23/M37 family	0.00186575	3	5	3	4	4	4	7	7	7	7	7	7	7	9508.25	7390.25	6562.42	12089.8	8543.26	10261.6	7820.31	10298.2	1.31685	0.397095	0.139953
AHA_3206	A0KN46	Glycerophosphoryl diester phosphodiesterase family protein	8.18787e-05	4	4	3	4	5	4	4	4	4	4	4	4	4	90925	123020	98230.1	110759	88737.2	110539	104058	103345	0.993146	-0.009923	0.956012
frdA	A0KN48	Fumarate reductase flavoprotein subunit	1.2982e-09	4	4	4	4	4	4	36	36	36	36	36	36	36	1.51625e+06	1.69433e+06	1.6795e+06	824647	827000	832128	1.63003e+06	827925	0.507921	-0.977323	0.000148935
AHA_3210	A0KN50	Fumarate reductase subunit C	2.74192e-05	1	2	2	3	3	3	3	3	3	3	3	3	3	3771.03	60637.5	36344.7	24860.2	27666.4	25799.7	33584.4	26108.8	0.777408	-0.363255	0.673888
AHA_3212	A0KN52	Uncharacterized protein	0.00019022	1	1	1	1	1	1	3	3	3	3	3	3	3	92070.7	70023.4	47254.9	84217.6	86787.8	91194.1	69783	87399.8	1.25245	0.324754	0.249797
AHA_3213	A0KN53	Probable transcriptional regulator, TetR family	6.33828e-05	4	2	3	3	3	3	6	6	6	6	6	6	6	17269.2	20352.9	19024.9	15751.6	14555.6	15152.5	18882.3	15153.2	0.802509	-0.31741	0.0176185
AHA_3224	A0KN64	ATP-dependent Zn proteases	4.6264e-05	3	3	3	3	3	3	9	9	9	9	9	9	9	73565.9	77593.8	79873.1	56084	57323.1	58322.1	77010.9	57243.1	0.743311	-0.427962	0.000537548
guaC	A0KN65	GMP reductase	1.35317e-06	3	3	3	3	3	3	13	13	13	13	13	13	13	801717	844506	846968	473216	482673	477508	831063	477799	0.574925	-0.798555	1.89808e-05
AHA_3226	A0KN66	Uncharacterized protein	1.98544e-05	4	3	3	4	4	3	6	6	6	6	6	6	6	95091.2	106265	101296	61391.2	61539.9	70680.1	100884	64537	0.639716	-0.644497	0.00123271
efp	A0KN67	Elongation factor P	1.31246e-09	6	6	6	6	6	6	13	13	13	13	13	13	13	8264212	9078574	8971003	5685755	5.57756e+06	5816339	8771263	5.69322e+06	0.649076	-0.62354	0.000312039
AHA_3230	A0KN70	Glycerate dehydrogenase	7.06388e-05	4	4	4	4	4	4	12	12	12	12	12	12	12	288445	312208	303508	187168	215802	239206	301387	214059	0.710246	-0.493609	0.00621255
AHA_3231	A0KN71	Surface antigen family protein	1.63535e-07	6	6	6	6	6	6	4	4	4	4	4	4	4	38168.2	36877.3	34969.3	27838.6	27467	28044.1	36671.6	27783.3	0.757623	-0.400447	0.000710279
AHA_3236	A0KN76	Isoleucine biosynthesis transcriptional activator	0.00128442	1	1	1	2	2	2	7	7	7	7	7	7	7	9248.75	5599.53	9587.41	9119.79	13668.8	8393.38	8145.23	10394	1.27608	0.351722	0.341861
AHA_3240	A0KN80	2-octaprenyl-3-methyl-6-methoxy-1,4-benzoquinol hydroxylase	1.16956e-05	5	5	5	5	5	5	13	13	13	13	13	13	13	59213.2	62908.6	56078.6	41717.5	47646.2	48122.7	59400.1	45828.8	0.771527	-0.374212	0.00892785
miaB	A0KN81	tRNA-2-methylthio-N(6)-dimethylallyladenosine synthase	1.85359e-07	3	3	3	3	3	3	26	26	26	26	26	26	26	1.63022e+06	1596270	1.57976e+06	1.21819e+06	1.18851e+06	1.23386e+06	1.60208e+06	1.21352e+06	0.757462	-0.400754	4.08762e-05
AHA_3242	A0KN82	PhoH family protein	3.29557e-07	7	7	7	7	7	7	17	17	17	17	17	17	17	630970	670848	647710	337412	336252	352625	649843	342096	0.52643	-0.925687	1.72475e-05
corC	A0KN84	Magnesium and cobalt efflux protein CorC	2.14063e-07	6	6	6	6	6	6	16	16	16	16	16	16	16	884617	905741	882375	540645	525326	558959	890911	541643	0.607965	-0.717939	8.98813e-06
leuS	A0KN87	Leucine--tRNA ligase	9.95882e-09	4	4	4	4	4	4	45	45	45	45	45	45	45	1.51728e+06	1.63559e+06	1.68668e+06	1.51737e+06	1.53923e+06	1.58048e+06	1.61318e+06	1.54569e+06	0.958165	-0.0616538	0.275493
holA	A0KN90	DNA polymerase III, delta subunit	0.000367016	3	4	4	4	4	4	11	11	11	11	11	11	11	25117.7	46382.7	45176.8	40927	41575.2	49723.7	38892.4	44075.3	1.13326	0.180483	0.525154
rsfS	A0KN92	Ribosomal silencing factor RsfS	4.9991e-05	5	4	5	5	6	5	7	7	7	7	7	7	7	136974	148227	141487	134640	125417	125593	142229	128550	0.903824	-0.145886	0.0376032
rlmH	A0KN93	Ribosomal RNA large subunit methyltransferase H	2.82548e-07	3	3	3	3	3	3	11	11	11	11	11	11	11	449965	455177	464384	226994	240931	252466	456509	240130	0.526015	-0.926825	1.40436e-05
AHA_3259	A0KN99	Penicillin-binding protein	5.73219e-10	4	4	4	4	4	4	23	23	23	23	23	23	23	2.00862e+06	2.16673e+06	2.16751e+06	2968151	2.9206e+06	3.01981e+06	2.11429e+06	2.96952e+06	1.4045	0.490058	0.000141639
AHA_3260	A0KNA0	UPF0250 protein AHA_3260	2.96961e-06	4	5	5	6	5	6	5	5	5	5	5	5	5	129583	71529.1	79509.2	93624.4	97170.1	98604.9	93540.4	96466.5	1.03128	0.0444376	0.880249
lipB	A0KNA1	Octanoyltransferase	3.98125e-06	4	5	5	5	5	5	8	8	8	8	8	8	8	229918	227955	219376	152779	155542	153544	225750	153955	0.681972	-0.552216	2.7701e-05
lipA	A0KNA3	Lipoyl synthase	3.884e-07	5	5	5	5	5	5	20	20	20	20	20	20	20	293015	287466	287153	224871	213405	219573	289211	219283	0.75821	-0.39933	5.2454e-05
AHA_3265	A0KNA5	Uncharacterized protein	0.000712101	2	1	2	2	2	2	2	2	2	2	2	2	2	23627.4	26602.5	22374.6	22166.9	30300.5	24958.1	24201.5	25808.5	1.0664	0.0927508	0.583149
recJ	A0KNB0	Single-stranded-DNA-specific exonuclease RecJ	4.56903e-06	4	4	4	4	4	4	26	26	26	26	26	26	26	244745	250369	236515	229074	240833	250594	243877	240167	0.984789	-0.0221128	0.642881
xerD	A0KNB4	Tyrosine recombinase XerD	5.88113e-05	3	3	3	3	3	3	15	15	15	15	15	15	15	52713.1	47943.6	53215.3	50553.6	51048.5	46884.3	51290.7	49495.5	0.965	-0.0513998	0.447235
AHA_3275	A0KNB5	Flavodoxin	1.35317e-06	5	5	5	5	5	5	6	6	6	6	6	6	6	221050	262728	282201	175546	201632	214482	255327	197220	0.772422	-0.372539	0.0530102
AHA_3276	A0KNB6	TldD protein	7.71741e-06	3	3	3	3	3	3	15	15	15	15	15	15	15	59914	53204	53041.8	99546	94898.6	100259	55386.6	98234.6	1.77362	0.826694	0.000109356
AHA_3277	A0KNB7	Putative PmbA-related protein	3.36351e-09	3	3	3	3	3	3	13	13	13	13	13	13	13	91294.7	102840	101300	115182	105621	112193	98478.1	110999	1.12714	0.172669	0.0525724
AHA_3279	A0KNB9	LysM domain protein	7.79181e-07	3	3	3	3	3	3	10	10	10	10	10	10	10	686104	712163	708335	508319	510584	538854	702201	519252	0.739465	-0.435447	0.000136937
AHA_3295	A0KND5	Uncharacterized protein	3.58447e-06	4	4	3	4	5	4	3	3	3	3	3	3	3	278106	342218	419441	265082	279519	274526	346588	273042	0.7878	-0.344099	0.147875
pnp	A0KND9	Polyribonucleotide nucleotidyltransferase	1.20945e-10	6	6	6	6	6	6	38	38	38	38	38	38	38	5242861	5920838	5907644	4.23201e+06	4.04863e+06	4290408	5.69045e+06	4.19035e+06	0.736383	-0.441472	0.00310899
rpsO	A0KNE0	30S ribosomal protein S15	7.07754e-09	5	5	5	5	5	5	6	6	6	6	6	6	6	2733525	4798789	4.10934e+06	2.44147e+06	2.18159e+06	2.26193e+06	3.88055e+06	2.295e+06	0.591411	-0.757768	0.0606095
rbfA	A0KNE2	Ribosome-binding factor A	8.54071e-08	4	4	4	4	4	4	9	9	9	9	9	9	9	2.37125e+06	2.52976e+06	2.43863e+06	1.32147e+06	1254503	1.34648e+06	2.44655e+06	1.30748e+06	0.534419	-0.903957	2.87926e-05
infB	A0KNE3	Translation initiation factor IF-2	1.20945e-10	6	6	6	6	6	6	60	60	60	60	60	60	60	6.09087e+06	6.86019e+06	6759562	4.14614e+06	4.09902e+06	4.17607e+06	6.5702e+06	4.14041e+06	0.63018	-0.666165	0.00055739
nusA	A0KNE4	Transcription termination/antitermination protein NusA	6.91944e-09	5	5	5	5	5	5	29	29	29	29	29	29	29	6323310	6522113	6340108	4.77167e+06	4725666	4725901	6395177	4.74108e+06	0.741353	-0.431768	1.4569e-05
rimP	A0KNE5	Ribosome maturation factor RimP	1.55469e-07	5	5	5	5	5	5	6	6	6	6	6	6	6	1.15462e+06	1.17124e+06	1.13757e+06	595700	938691	623112	1.15448e+06	719168	0.622938	-0.68284	0.0169548
tpiA-2	A0KNE7	Triosephosphate isomerase	0.00010789	3	4	4	3	4	4	10	10	10	10	10	10	10	107698	106248	107591	67876.5	62097.8	72383.1	107179	67452.4	0.629344	-0.668079	0.000191138
glmM	A0KNE8	Phosphoglucosamine mutase	1.61399e-07	4	4	4	4	4	4	20	20	20	20	20	20	20	515700	539135	519457	358758	351444	377481	524764	362561	0.690903	-0.533445	0.000107427
folP	A0KNE9	Dihydropteroate synthase	8.61958e-06	6	6	6	6	6	6	12	12	12	12	12	12	12	94859.9	105538	106355	64902.6	60340.9	65980	102251	63741.1	0.62338	-0.681816	0.000706895
rlmE	A0KNF1	Ribosomal RNA large subunit methyltransferase E	6.91893e-07	6	5	6	6	6	6	12	12	12	12	12	12	12	246893	255493	417337	195633	192986	204518	306574	197712	0.644908	-0.632835	0.121577
greA	A0KNF4	Transcription elongation factor GreA	1.29031e-07	6	6	6	6	6	6	12	12	12	12	12	12	12	1.57292e+06	1.51783e+06	1.49435e+06	1.0914e+06	1.19311e+06	1.14434e+06	1.52837e+06	1.14295e+06	0.747823	-0.41923	0.000504407
xseB	A0KNF7	Exodeoxyribonuclease 7 small subunit	1.58883e-05	2	2	2	2	2	2	1	1	1	1	1	1	1	57920	84368.5	95821	124808	125856	104900	79369.8	118521	1.49328	0.578485	0.0406758
AHA_3320	A0KNF8	Geranyltranstransferase	5.94525e-07	4	4	4	4	4	4	9	9	9	9	9	9	9	246745	230254	234117	179275	171369	181580	237039	177408	0.748436	-0.418049	0.000525808
dxs	A0KNF9	1-deoxy-D-xylulose-5-phosphate synthase	3.60901e-06	4	4	4	4	4	4	26	26	26	26	26	26	26	480780	485278	485100	336387	440796	428356	483720	401846	0.830742	-0.267528	0.0679116
AHA_3325	A0KNG3	Dipeptide transport ATP-binding protein DppD	5.10325e-05	3	3	3	3	3	3	27	27	27	27	27	27	27	90113.1	92520.8	100972	135048	125460	132446	94535.3	130985	1.38557	0.470476	0.00112238
thiL	A0KNG5	Thiamine-monophosphate kinase	1.481e-05	4	4	4	4	4	4	8	8	8	8	8	8	8	341556	404272	403972	205361	194609	186503	383267	195491	0.510065	-0.971246	0.000956892
ribE-2	A0KNG7	6,7-dimethyl-8-ribityllumazine synthase	5.32451e-10	5	5	5	5	5	5	11	11	11	11	11	11	11	1.68895e+06	1.82879e+06	1.78536e+06	1.21774e+06	1.16454e+06	1.27373e+06	1.7677e+06	1.21867e+06	0.689411	-0.536565	0.000454318
ribB	A0KNG9	3,4-dihydroxy-2-butanone 4-phosphate synthase	5.00045e-07	8	8	8	8	8	8	20	20	20	20	20	20	20	333426	340541	332563	326998	331967	327981	335510	328982	0.980543	-0.0283469	0.0912751
ribE-3	A0KNH0	Riboflavin synthase, alpha subunit	8.82701e-06	3	3	3	3	3	3	8	8	8	8	8	8	8	114095	115016	110661	75370.9	78035.3	71968.9	113257	75125	0.663315	-0.592235	6.4975e-05
ribD	A0KNH1	Riboflavin biosynthesis protein RibD	3.56568e-06	4	4	4	4	4	4	19	19	19	19	19	19	19	187684	199616	195887	159067	152036	147984	194396	153029	0.787202	-0.345194	0.000985171
AHA_3337	A0KNH5	ADP-ribosylglycohydrolase family protein	7.73507e-05	2	2	3	4	3	1	5	5	5	5	5	5	5	20623.6	42208.3	26051.7	18750	20148.4	23253.2	29627.9	20717.2	0.699247	-0.516126	0.249378
torD	A0KNH6	Chaperone protein TorD	6.86364e-07	3	3	3	3	3	3	8	8	8	8	8	8	8	122986	168316	171563	186112	173913	221085	154288	193703	1.25546	0.32822	0.135295
AHA_3341	A0KNH9	Uncharacterized protein	0.00196222	1	1	1	1	1	1	3	3	3	3	3	3	3	35028.2	37426	26434.4	22938.7	16616.8	15571.4	32962.8	18375.6	0.557465	-0.843047	0.0227848
accB	A0KNI4	Biotin carboxyl carrier protein of acetyl-CoA carboxylase	6.21302e-08	4	4	4	4	4	4	7	7	7	7	7	7	7	1.40429e+06	2.7457e+06	1.38605e+06	2.12332e+06	2.06321e+06	1.98746e+06	1.84535e+06	2.058e+06	1.11523	0.157347	0.662479
accC	A0KNI5	Biotin carboxylase	8.71514e-09	4	4	4	4	4	4	27	27	27	27	27	27	27	2692634	2.84288e+06	2.74461e+06	3.61075e+06	3436521	3.1157e+06	2.76004e+06	3.38766e+06	1.22739	0.295598	0.0143537
prmA	A0KNJ1	Ribosomal protein L11 methyltransferase	9.0048e-07	6	6	6	6	6	6	12	12	12	12	12	12	12	663254	697262	690418	491465	469357	506516	683645	489112	0.715448	-0.48308	0.00020271
AHA_3355	A0KNJ3	Nodulation protein L	0.0017094	1	1	1	1	1	1	2	2	2	2	2	2	2	23048.2	22997.5	24515	12401.5	11515.2	12648.7	23520.2	12188.4	0.518211	-0.948387	4.78308e-05
AHA_3356	A0KNJ4	Nitroreductase family protein	8.08071e-07	3	3	3	3	3	3	7	7	7	7	7	7	7	1.00977e+06	1.13113e+06	1.13643e+06	996466	960107	995856	1.09244e+06	984143	0.900864	-0.150619	0.0657599
AHA_3357	A0KNJ5	2,4-dienoyl-coa reductase (Nadph)	0.000610204	3	3	3	3	3	3	30	30	30	30	30	30	30	20765.7	18737.2	17787.8	24578.4	25938.4	20116.1	19096.9	23544.3	1.23288	0.302038	0.08643
sppA	A0KNJ6	Protease 4	0.000380256	3	3	3	3	3	3	22	22	22	22	22	22	22	49218.6	44065.6	45640	27305.7	27388.6	37004.6	46308.1	30566.3	0.660065	-0.599321	0.0115168
AHA_3365	A0KNK3	L-asparaginase I	4.32366e-07	5	5	5	5	5	5	9	9	9	9	9	9	9	223389	250305	252242	223555	222030	225964	241979	223850	0.925082	-0.112347	0.125486
prfB	A0KNK6	Peptide chain release factor 2	7.18969e-08	4	4	4	4	4	4	18	18	18	18	18	18	18	1.97611e+06	1.91512e+06	1936670	1.21618e+06	1.24906e+06	1.29858e+06	1.94263e+06	1.25461e+06	0.645829	-0.630777	2.10572e-05
lysS	A0KNK7	Lysine--tRNA ligase	3.15661e-09	4	4	4	4	4	4	44	44	44	44	44	44	44	7.71171e+06	7.94495e+06	8254949	5295547	5.36065e+06	5491080	7.97054e+06	5.38243e+06	0.67529	-0.566421	0.000102417
AHA_3374	A0KNL2	Glycine betaine/L-proline ABC transporter, periplasmic glycine betaine-binding protein	1.70051e-06	4	4	4	4	4	4	14	14	14	14	14	14	14	136903	145124	144923	73587.5	74529.6	76151.1	142317	74756.1	0.52528	-0.928841	1.7723e-05
folA	A0KNL5	Dihydrofolate reductase	1.37875e-05	2	1	1	4	3	2	6	6	6	6	6	6	6	142436	232819	688005	234809	374692	386411	354420	331970	0.936658	-0.094405	0.904498
mog	A0KNL9	Molybdopterin biosynthesis mog protein	1.20583e-06	4	4	4	4	4	4	8	8	8	8	8	8	8	1067191	1.26337e+06	1.19805e+06	714118	822865	846656	1.1762e+06	794546	0.675519	-0.565932	0.00568294
AHA_3382	A0KNM0	3-oxoacyl-[acyl-carrier-protein] synthase II	4.26403e-05	5	4	4	4	5	5	10	10	10	10	10	10	10	75767.4	88432.4	82514	87952.7	91449.8	87338.6	82238	88913.7	1.08118	0.112601	0.160132
AHA_3383	A0KNM1	3-oxoacyl-(Acyl-carrier-protein) reductase, putative	1.45428e-05	5	4	5	5	5	5	8	8	8	8	8	8	8	148981	155909	143031	147647	149562	153375	149307	150195	1.00594	0.00855103	0.838595
AHA_3385	A0KNM3	3-oxoacyl-(Acyl-carrier-protein) synthase II	0.0015157	1	2	1	2	2	2	3	3	3	3	3	3	3	11668.2	11417.7	10403	17264.5	16324.3	16799.8	11163	16796.2	1.50464	0.589415	0.000283676
AHA_3388	A0KNM6	Outer-membrane lipoprotein carrier protein	0.000257108	2	2	1	1	2	2	3	3	3	3	3	3	3	36549	40318.3	46780.1	68253.7	45784	46082.8	41215.8	53373.5	1.29498	0.372926	0.20403
AHA_3389	A0KNM7	4-hydroxybenzoyl-CoA thioesterase domain protein	0.000736341	2	2	2	2	2	2	4	4	4	4	4	4	4	73747.6	78584.3	73007	80160.8	83096.6	80453.8	75113	81237.1	1.08153	0.113077	0.0366007
AHA_3390	A0KNM8	Phenylalanine and histidine ammonia-lyase	6.69538e-05	3	1	3	3	3	3	5	5	5	5	5	5	5	32246	434134	45550.9	295083	48720.6	51644.6	170644	131816	0.772464	-0.372461	0.814583
AHA_3393	A0KNN1	Acyl-coenzyme A synthetase	0.00109106	3	3	3	3	3	3	12	12	12	12	12	12	12	27373	18514.7	34878.9	17327.6	19985.6	23326.1	26922.2	20213.1	0.750797	-0.413505	0.253749
acpP	A0KNN3	Acyl carrier protein	1.1734e-05	6	4	4	5	5	6	3	3	3	3	3	3	3	165687	252511	245873	281258	261103	190690	221357	244350	1.10387	0.142576	0.588483
AHA_3396	A0KNN4	Putative acyl carrier protein	2.83496e-05	3	3	3	3	3	3	2	2	2	2	2	2	2	62355.9	77523.8	75128.3	122680	121699	122437	71669.3	122272	1.70606	0.770668	0.00042793
psuG	A0KNP3	Pseudouridine-5'-phosphate glycosidase	1.009e-07	6	6	6	6	6	6	14	14	14	14	14	14	14	703385	747749	711750	1.2864e+06	1.26608e+06	1.32851e+06	720961	1.29366e+06	1.79436	0.843469	1.51111e-05
proA	A0KNQ8	Gamma-glutamyl phosphate reductase	6.32162e-07	4	4	4	4	4	4	30	30	30	30	30	30	30	708328	723078	684405	537100	529914	542600	705270	536538	0.760755	-0.394496	0.000141365
proB	A0KNQ9	Glutamate 5-kinase	7.64841e-08	6	6	6	6	6	6	16	16	16	16	16	16	16	979728	1.15533e+06	1.17048e+06	968661	1.09738e+06	1.03994e+06	1.10185e+06	1.03533e+06	0.939627	-0.0898399	0.405723
AHA_3423	A0KNR1	Esterase YafA	6.92223e-07	5	5	5	5	5	5	20	20	20	20	20	20	20	241257	240868	230006	242736	242697	260641	237377	248691	1.04766	0.0671742	0.182373
gpt	A0KNR2	Xanthine phosphoribosyltransferase	1.90214e-07	3	3	3	3	3	3	7	7	7	7	7	7	7	1508798	1.53212e+06	1.52386e+06	1.364e+06	1.40663e+06	1.45962e+06	1.52159e+06	1.41008e+06	0.926714	-0.109804	0.0173306
pepD	A0KNR4	Aminoacyl-histidine dipeptidase	1.86921e-09	5	5	5	5	5	5	23	23	23	23	23	23	23	1.13444e+06	1.23834e+06	1216817	1.20435e+06	1.17737e+06	1.16561e+06	1.19653e+06	1.18244e+06	0.988225	-0.0170886	0.697132
AHA_3441	A0KNS9	Nuclease	1.77685e-07	4	4	4	4	4	4	27	27	27	27	27	27	27	111532	105334	109804	106038	101068	103287	108890	103464	0.95017	-0.0737427	0.0812545
gltX	A0KNT0	Glutamate--tRNA ligase	1.26978e-07	5	5	5	5	5	5	28	28	28	28	28	28	28	1.53314e+06	1530983	1.65881e+06	1.48512e+06	1.51137e+06	1.52461e+06	1.57431e+06	1.50703e+06	0.957264	-0.0630106	0.199476
orn	A0KNT4	Oligoribonuclease	2.12791e-06	5	5	5	5	5	5	11	11	11	11	11	11	11	353725	367959	374733	240218	245395	247223	365473	244279	0.668391	-0.581236	4.9797e-05
rsgA	A0KNT5	Small ribosomal subunit biogenesis GTPase RsgA	3.4844e-06	3	3	3	3	3	3	17	17	17	17	17	17	17	309669	316489	314334	204938	194391	193923	313497	197751	0.630789	-0.66477	9.56223e-06
psd	A0KNT6	Phosphatidylserine decarboxylase proenzyme	8.00018e-08	4	4	4	4	4	4	13	13	13	13	13	13	13	798987	830302	811910	590003	605326	614375	813733	603235	0.741318	-0.431836	5.31057e-05
AHA_3462	A0KNT7	Uncharacterized protein	0.000480069	3	3	2	3	2	2	2	2	2	2	2	2	2	44741.9	47500.3	58386.5	38016.4	43893.4	40983.9	50209.5	40964.5	0.815872	-0.293586	0.109
AHA_3467	A0KNU2	Transcriptional regulator, AraC family	0.000675994	1	2	2	2	2	1	6	6	6	6	6	6	6	9008.92	25556.3	8171.86	15280.8	14401.2	18557.4	14245.7	16079.8	1.12875	0.174722	0.767648
AHA_3469	A0KNU4	Sensory box/GGDEF domain/eal domain protein	3.75519e-05	4	4	4	4	4	4	25	25	25	25	25	25	25	163911	150187	165648	72140.6	247657	84369.8	159915	134722	0.842462	-0.247316	0.680254
rraB	A0KNU5	Regulator of ribonuclease activity B	4.17411e-06	4	4	4	4	4	4	5	5	5	5	5	5	5	1.33985e+06	1.21702e+06	1.27867e+06	811310	823600	866427	1.27851e+06	833779	0.652147	-0.616731	0.00034407
AHA_3475	A0KNU8	Proline iminopeptidase	3.3466e-06	4	4	4	4	4	4	8	8	8	8	8	8	8	180827	198810	198219	217384	213616	230829	192619	220609	1.14532	0.195747	0.0237442
AHA_3479	A0KNV2	Putative thiosulfate sulfurtransferase	1.94625e-07	4	4	4	4	4	4	26	26	26	26	26	26	26	367119	398365	399675	282600	281414	295579	388386	286531	0.737748	-0.438799	0.000917692
glsA	A0KNV3	Glutaminase	3.1594e-06	5	5	5	5	5	5	14	14	14	14	14	14	14	106178	112245	104721	82802.8	73762.6	77681.9	107715	78082.4	0.724899	-0.464147	0.00105128
AHA_3483	A0KNV6	Aminopeptidase Y	0.000138701	3	4	3	4	3	3	11	11	11	11	11	11	11	74260.9	79650.8	73674.4	55585	37228.3	38099.6	75862	43637.6	0.575224	-0.797805	0.00681002
AHA_3484	A0KNV7	Aminotransferase, classes I and II	3.80275e-08	4	4	4	4	4	4	12	12	12	12	12	12	12	162778	171767	172532	244215	238908	250936	169026	244686	1.44763	0.533688	8.5766e-05
AHA_3490	A0KNW3	Chemotaxis protein CheV	1.07776e-05	5	5	5	5	5	5	17	17	17	17	17	17	17	105728	110761	89341.7	97879.8	97055.1	98849.4	101944	97928.1	0.960611	-0.0579753	0.569432
AHA_3491	A0KNW4	Flagellin hook IN motif family	1.89598e-05	3	3	3	3	4	4	27	27	27	27	27	27	27	25732.2	23765.1	19705.7	42331.1	43917	42855.3	23067.7	43034.5	1.86557	0.89962	0.000404621
AHA_3494	A0KNW7	Group II decarboxylase	6.35547e-07	3	3	3	3	3	3	18	18	18	18	18	18	18	195165	212858	222567	176787	177003	188000	210197	180597	0.859179	-0.21897	0.0285539
AHA_3496	A0KNW9	YciI domain protein	6.02259e-07	2	3	3	4	4	4	3	3	3	3	3	3	3	317432	280859	266960	365868	226604	241738	288417	278070	0.964126	-0.052706	0.835211
cysQ-2	A0KNX0	3'(2'),5'-bisphosphate nucleotidase CysQ	2.46604e-05	4	4	4	4	4	4	8	8	8	8	8	8	8	54563.3	64594.3	65972.4	104544	100580	99111.6	61710	101412	1.64336	0.71665	0.00054809
galU	A0KNX2	UTP--glucose-1-phosphate uridylyltransferase	1.31552e-07	5	5	5	5	5	5	26	26	26	26	26	26	26	2.52511e+06	2.59221e+06	2.51454e+06	2293796	2.35372e+06	2.35545e+06	2.54395e+06	2.33432e+06	0.917596	-0.124069	0.00269772
AHA_3503	A0KNX6	Uncharacterized protein	0.0017255	3	3	2	3	3	3	4	4	4	4	4	4	4	44636	53331.6	29980.7	33011.9	17961.2	27330.9	42649.4	26101.4	0.611998	-0.708401	0.110708
AHA_3504	A0KNX7	DNA replication protein, putative	6.05057e-06	6	6	6	6	6	6	18	18	18	18	18	18	18	154643	155765	152176	97596.8	90422.8	97238.2	154195	95085.9	0.616661	-0.69745	2.0956e-05
AHA_3505	A0KNX8	NAD dependent epimerase/dehydratase family	0.000631685	3	1	2	1	1	2	4	4	4	4	4	4	4	27932.7	37065.2	40602.6	18123	28043.8	18522.8	35200.2	21563.2	0.612587	-0.707014	0.0518732
AHA_3507	A0KNY0	ABC-type multidrug transport system, permease component	2.40353e-05	1	1	1	2	1	2	3	3	3	3	3	3	3	120969	177182	92735.8	45234.8	86916.7	40600	130296	57583.8	0.441947	-1.17805	0.0653948
dusB	A0KNY3	tRNA-dihydrouridine synthase B	3.77662e-05	4	3	4	4	4	4	8	8	8	8	8	8	8	53821.2	58863.3	57198.6	35119	38131.1	35970.5	56627.7	36406.9	0.642916	-0.637297	0.000308527
fis	A0KNY4	DNA-binding protein Fis	7.66022e-07	8	6	6	6	6	6	6	6	6	6	6	6	6	248964	2.46621e+06	1.93772e+06	1.62623e+06	1.48975e+06	1.7951e+06	1.55096e+06	1.63703e+06	1.05549	0.0779142	0.904617
erpA	A0KNY6	Iron-sulfur cluster insertion protein ErpA	3.57278e-06	5	5	5	5	5	5	5	5	5	5	5	5	5	623817	678408	614347	515236	508622	509151	638857	511003	0.79987	-0.322162	0.00311714
hemL	A0KNY9	Glutamate-1-semialdehyde 2,1-aminomutase	2.19133e-08	3	3	3	3	3	3	15	15	15	15	15	15	15	1.7327e+06	1.95896e+06	1978575	1.73521e+06	1679129	1.83776e+06	1.89008e+06	1.7507e+06	0.926259	-0.110513	0.202565
AHA_3523	A0KNZ2	PAP2 family protein	0.0014297	2	1	2	2	2	2	2	2	2	2	2	2	2	15627.6	25282.5	14940.8	21473.5	24966.1	22720	18617	23053.2	1.23829	0.308349	0.272757
hrpB	A0KP00	ATP-dependent helicase HrpB	0.000550652	3	3	3	3	3	3	24	24	24	24	24	24	24	39141.9	34587.4	21336.5	25027.7	24211	25321.4	31688.6	24853.4	0.7843	-0.350523	0.270554
sfsA	A0KP02	Sugar fermentation stimulation protein homolog	0.000219206	2	3	3	5	5	4	5	5	5	5	5	5	5	40618.3	31672.3	33616.5	26841.4	25991.2	26024.4	35302.4	26285.6	0.744585	-0.425491	0.0298798
dksA	A0KP03	RNA polymerase-binding transcription factor DksA	1.36078e-08	4	4	4	4	4	4	12	12	12	12	12	12	12	530239	517304	473650	630989	632283	660059	507064	641110	1.26436	0.338404	0.00237768
gluQ	A0KP04	Glutamyl-Q tRNA(Asp) synthetase	5.8983e-05	4	4	4	4	4	4	7	7	7	7	7	7	7	65099.9	69065.4	68204	35303.3	37482.6	36114.6	67456.4	36300.1	0.538127	-0.893981	2.16227e-05
pcnB	A0KP05	Poly(A) polymerase I	1.81444e-06	6	6	6	6	6	6	23	23	23	23	23	23	23	295138	322837	307819	259822	250354	261070	308598	257082	0.833065	-0.263499	0.00405921
panB	A0KP07	3-methyl-2-oxobutanoate hydroxymethyltransferase	6.15018e-07	5	5	5	5	5	5	9	9	9	9	9	9	9	199951	193141	182888	231478	224713	228395	191993	228195	1.18856	0.249214	0.00245515
panC	A0KP08	Pantothenate synthetase	1.01229e-05	5	5	5	5	5	5	7	7	7	7	7	7	7	533750	575729	551500	447409	424410	439361	553660	437060	0.789402	-0.341168	0.00110727
AHA_3545	A0KP14	ABC transporter, ATP-binding protein	5.64037e-08	4	4	4	4	4	4	17	17	17	17	17	17	17	295756	308154	304966	189962	188870	188664	302958	189165	0.624393	-0.679473	6.94293e-06
hpt	A0KP15	Hypoxanthine phosphoribosyltransferase	1.43832e-07	4	4	4	4	4	4	16	16	16	16	16	16	16	1.07739e+06	1.15169e+06	1.26006e+06	910317	843476	824071	1.16304e+06	859288	0.738827	-0.436692	0.00680148
AHA_3547	A0KP16	LitR, transcriptional regulator	7.65465e-07	5	5	5	5	5	5	11	11	11	11	11	11	11	265099	255605	325981	175748	172719	182095	282229	176854	0.626634	-0.674306	0.00902138
ubiX	A0KP17	Flavin prenyltransferase UbiX	3.71334e-05	5	4	5	5	5	5	11	11	11	11	11	11	11	53463.9	65483.3	68233.4	74533.9	72942.7	73126.1	62393.5	73534.2	1.17856	0.237019	0.0710761
mpl	A0KP18	UDP-N-acetylmuramate--L-alanyl-gamma-D-glutamyl-meso-2,6-diaminoheptandioate ligase	8.58753e-07	4	4	4	4	4	4	21	21	21	21	21	21	21	642387	654695	659950	525460	530821	503812	652344	520031	0.797173	-0.327036	0.000171338
ppa	A0KP19	Inorganic pyrophosphatase	6.99095e-10	5	5	5	5	5	5	17	17	17	17	17	17	17	10692934	10778839	11209032	7890603	8014710	7.90562e+06	1.08936e+07	7.93698e+06	0.728591	-0.45682	5.61553e-05
AHA_3554	A0KP23	Uncharacterized protein	4.11431e-07	5	5	5	5	5	5	12	12	12	12	12	12	12	197813	202853	198488	216374	214230	214211	199718	214938	1.07621	0.105957	0.000931307
AHA_3556	A0KP25	Uncharacterized protein	1.02836e-06	1	1	1	1	2	1	2	2	2	2	2	2	2	40922.2	28194.1	33501.3	25089.2	20107.7	23414.7	34205.9	22870.6	0.668615	-0.580752	0.0461749
AHA_3559	A0KP28	Uncharacterized protein	0.00218667	4	4	5	5	5	4	4	4	4	4	4	4	4	56934.6	63152.1	54185.9	44564.6	39646.1	44489.6	58090.9	42900.1	0.7385	-0.437331	0.00814784
AHA_3572	A0KP41	ABC transporter, ATP-binding protein	1.77953e-06	5	5	5	5	5	5	29	29	29	29	29	29	29	354053	322606	325575	286591	299665	298958	334078	295071	0.883241	-0.179121	0.0231022
AHA_3573	A0KP42	Uncharacterized protein	0.000217446	2	2	2	2	2	2	2	2	2	2	2	2	2	22234.9	25117.3	6256.77	29678.2	25620	24643.8	17869.6	26647.3	1.49121	0.576479	0.221371
AHA_3584	A0KP53	LysM domain protein	9.10396e-08	5	5	5	5	5	5	14	14	14	14	14	14	14	498940	528027	516633	304313	309714	307025	514533	307017	0.596691	-0.744943	1.75341e-05
AHA_3588	A0KP57	Acyltransferase family protein	4.07399e-07	4	4	4	4	4	4	24	24	24	24	24	24	24	484249	465242	440835	426787	417492	417886	463442	420722	0.907819	-0.139523	0.0297933
AHA_3589	A0KP58	Blue copper oxidase CueO	0.00146544	3	2	3	1	2	1	11	11	11	11	11	11	11	31551.5	34951.9	29841.6	21480.1	7480.66	21302.9	32115	16754.6	0.521705	-0.938693	0.0344724
AHA_3590	A0KP59	Aspartate racemase	0.000734209	2	2	1	3	2	2	5	5	5	5	5	5	5	22290.6	26002.2	39324.3	17750.1	17810.4	16800.1	29205.7	17453.6	0.597608	-0.742728	0.0859229
AHA_3592	A0KP61	Transcriptional regulator, GntR family/aminotransferase, classes I and II family protein	0.00206121	3	3	3	3	3	3	13	13	13	13	13	13	13	29936	30060.9	24171.7	24694.1	34524.7	29464	28056.2	29561	1.05363	0.0753732	0.684329
AHA_3594	A0KP63	Putative exported protein	6.45688e-05	4	3	3	3	3	3	9	9	9	9	9	9	9	20570.6	21306.4	19903	30123.3	29601.7	29269.3	20593.3	29664.8	1.4405	0.526574	4.44446e-05
AHA_3601	A0KP70	Isopenicillin N synthase	1.81234e-07	4	4	4	4	4	4	16	16	16	16	16	16	16	616761	681024	683156	1.22806e+06	1236730	1.24623e+06	660314	1.23701e+06	1.87336	0.905631	1.35406e-05
AHA_3603	A0KP72	Phosphatase YbhA	9.08933e-07	1	1	1	1	2	2	5	5	5	5	5	5	5	258971	297054	271049	154227	164052	185228	275691	167836	0.608782	-0.716003	0.00173915
AHA_3605	A0KP74	Uncharacterized protein	1.8324e-05	5	4	5	5	5	5	6	6	6	6	6	6	6	128705	147966	138587	65088.9	77575.5	78854.6	138419	73839.7	0.53345	-0.906575	0.000803817
AHA_3606	A0KP75	Bkd operon transcriptional regulator	2.49462e-06	3	3	3	3	3	3	6	6	6	6	6	6	6	196798	203468	195566	153085	152901	154770	198611	153585	0.773298	-0.370904	5.81701e-05
msrB	A0KP83	Peptide-methionine (R)-S-oxide reductase	3.51287e-05	5	4	5	6	6	6	8	8	8	8	8	8	8	36047.6	42550.9	39520.5	74005.8	76237.7	74886.9	39373	75043.5	1.90596	0.930521	5.66785e-05
glgB	A0KP85	1,4-alpha-glucan branching enzyme GlgB	5.14241e-06	5	5	5	5	5	5	26	26	26	26	26	26	26	49839.9	50954.8	50222.1	89203.2	76166.5	76130.5	50339	80500	1.59916	0.677314	0.00229902
malQ	A0KP86	4-alpha-glucanotransferase	2.07043e-07	5	5	5	5	5	5	29	29	29	29	29	29	29	338315	326780	312843	444498	447310	472695	325979	454834	1.39528	0.48056	0.000374067
gap-2	A0KP87	Glyceraldehyde-3-phosphate dehydrogenase	3.5098e-10	5	5	5	5	5	5	29	29	29	29	29	29	29	30726318	36227336	35210176	17688696	17728576	18508180	34054610	1.79752e+07	0.527833	-0.921846	0.000714096
AHA_3619	A0KP88	Putative glucose-6-phosphate 1-epimerase	3.41405e-06	5	5	5	5	5	5	9	9	9	9	9	9	9	336482	324494	325569	272649	266298	272941	328848	270629	0.822961	-0.281104	0.000188534
nadA	A0KP89	Quinolinate synthase A	2.31957e-07	3	3	3	3	3	3	15	15	15	15	15	15	15	377516	321264	300415	469258	487738	517640	333065	491546	1.47583	0.561522	0.00420616
cpoB	A0KP91	Cell division coordinator CpoB	2.9688e-06	3	3	3	3	3	3	8	8	8	8	8	8	8	390344	409860	395253	378206	356786	393494	398486	376162	0.943979	-0.0831739	0.140095
tolB	A0KP93	Tol-Pal system protein TolB	7.02029e-08	3	3	3	3	3	3	26	26	26	26	26	26	26	1.4385e+06	1.45179e+06	1.46286e+06	1942455	2.06437e+06	2.03653e+06	1.45105e+06	2.01445e+06	1.38827	0.47329	0.000114973
tolR	A0KP95	Tol-Pal system protein TolR	0.000502071	4	3	3	4	4	4	5	5	5	5	5	5	5	15693.8	10886.6	13752.7	26900.9	26071.3	27153.6	13444.3	26708.6	1.98661	0.990307	0.000759475
AHA_3642	A0KP97	Acyl-CoA thioester hydrolase YbgC	1.47469e-05	4	3	2	4	4	4	6	6	6	6	6	6	6	63766.3	90087.1	124968	77751.8	76437.1	79811	92940.6	78000	0.839245	-0.252836	0.447374
ruvB	A0KPA2	Holliday junction ATP-dependent DNA helicase RuvB	1.56498e-05	4	4	4	4	4	4	19	19	19	19	19	19	19	201536	208004	240511	145240	156728	164322	216684	155430	0.717312	-0.479328	0.00991977
ruvA	A0KPA3	Holliday junction ATP-dependent DNA helicase RuvA	4.88946e-06	6	6	6	6	6	6	7	7	7	7	7	7	7	190090	180652	179297	115668	111569	108030	183346	111756	0.609532	-0.714225	6.00722e-05
proS	A0KPA5	Proline--tRNA ligase	1.58116e-08	5	5	5	5	5	5	31	31	31	31	31	31	31	1.17658e+06	1.23974e+06	1.20265e+06	1.09989e+06	1.05316e+06	1.05738e+06	1.20633e+06	1.07014e+06	0.887108	-0.172819	0.00449976
AHA_3651	A0KPA6	Oxidoreductase, short-chain dehydrogenase/reductase family	1.65997e-05	3	3	3	3	3	3	10	10	10	10	10	10	10	354695	359970	363468	369736	377813	367594	359378	371714	1.03433	0.0486941	0.037404
AHA_3654	A0KPA9	Enoyl-CoA hydratase/isomerase family protein	0.000232511	4	3	2	5	5	4	5	5	5	5	5	5	5	31333.5	31166.1	39206.3	49515.3	54195.7	47357.9	33902	50356.3	1.48535	0.570805	0.00783524
AHA_3658	A0KPB3	Periplasmic murein peptide-binding protein	1.39755e-06	3	3	3	3	3	3	23	23	23	23	23	23	23	109609	112686	116493	187057	204640	204325	112929	198674	1.75928	0.814983	0.000152607
AHA_3660	A0KPB5	Uncharacterized protein	0.00534475	1	1	1	1	1	1	6	6	6	6	6	6	6	18267	22227.6	19031.8	31277.8	32718.3	20730.6	19842.1	28242.2	1.42335	0.509286	0.101731
AHA_3662	A0KPB7	Integral membrane protein	6.16869e-05	1	1	1	4	3	3	3	3	3	3	3	3	3	73513.9	84359	87019.9	66587.6	97658.6	99206.7	81630.9	87817.6	1.07579	0.105395	0.616138
proC	A0KPB8	Pyrroline-5-carboxylate reductase	9.23968e-06	3	3	3	3	3	3	9	9	9	9	9	9	9	175235	275403	301845	197508	171660	158044	250828	175737	0.70063	-0.513276	0.135582
AHA_3664	A0KPB9	Pyridoxal phosphate homeostasis protein	7.67159e-07	3	3	3	3	3	3	12	12	12	12	12	12	12	240920	246367	235584	152166	146294	156801	240957	151754	0.629796	-0.667043	3.34386e-05
AHA_3665	A0KPC0	Twitching mobility protein	8.09135e-07	4	4	4	4	4	4	16	16	16	16	16	16	16	264419	287264	288797	258880	264808	276440	280160	266709	0.951989	-0.0709825	0.226517
AHA_3667	A0KPC2	UPF0246 protein AHA_3667	3.01856e-06	5	5	5	5	5	5	14	14	14	14	14	14	14	323092	344678	330121	240022	219574	231297	332630	230298	0.692353	-0.53042	0.000297394
srmB	A0KPC3	ATP-dependent RNA helicase SrmB	2.21478e-07	6	6	6	6	6	6	25	25	25	25	25	25	25	703719	639530	670525	417807	419002	429699	671258	422169	0.628923	-0.669045	0.000192071
brnQ-2	A0KPC5	Branched-chain amino acid transport system carrier protein	2.37003e-05	3	2	3	4	5	6	3	3	3	3	3	3	3	63679.1	13020.8	57456.7	55786.3	34120.6	43952.6	44718.9	44619.8	0.997785	-0.003199	0.995665
AHA_3673	A0KPC8	Chemotaxis protein CheX	5.77307e-06	5	5	4	4	5	5	6	6	6	6	6	6	6	156576	169636	164169	142107	153927	146746	163460	147594	0.902933	-0.147309	0.0361464
zur	A0KPC9	Ferric uptake regulation protein	4.99092e-05	2	2	2	2	2	2	2	2	2	2	2	2	2	28723.7	27015.9	30707.9	20342.7	18613.1	20994.9	28815.9	19983.5	0.693491	-0.52805	0.00232539
dusA	A0KPD0	tRNA-dihydrouridine(20/20a) synthase	1.92081e-06	5	5	5	5	5	5	15	15	15	15	15	15	15	346967	401315	391491	183309	187700	199701	379924	190236	0.500722	-0.997919	0.000404138
AHA_3678	A0KPD3	DNA-binding protein HU-alpha	1.81491e-08	5	5	5	5	5	5	5	5	5	5	5	5	5	5.9841e+06	6.31303e+06	6.24071e+06	3169232	3095286	3.3219e+06	6.17928e+06	3.19547e+06	0.517127	-0.95141	1.55528e-05
AHA_3680	A0KPD5	Cyclic diguanosine monophosphate-binding protein	8.9614e-05	7	6	7	6	5	5	7	7	7	7	7	7	7	27848.3	26651.1	23433.6	11949.4	12571.9	16501.3	25977.6	13674.2	0.526383	-0.925815	0.00317266
radA	A0KPD6	DNA repair protein RadA	4.76686e-07	5	5	5	5	5	5	18	18	18	18	18	18	18	49224.1	46519.6	44085.8	31832.1	35013.5	36734.5	46609.8	34526.7	0.74076	-0.432921	0.00425565
AHA_3685	A0KPD9	Phosphoserine phosphatase	0.000201685	2	2	3	2	3	3	8	8	8	8	8	8	8	52291.7	63136.3	926899	117746	495404	623597	347442	412249	1.18653	0.246743	0.852616
deoD-2	A0KPE1	Purine nucleoside phosphorylase DeoD-type	1.04117e-08	5	5	5	5	5	5	15	15	15	15	15	15	15	4.88872e+06	5.06905e+06	4.89014e+06	2733171	2.71433e+06	2.85275e+06	4.9493e+06	2.76675e+06	0.559018	-0.839034	7.83321e-06
deoB	A0KPE2	Phosphopentomutase	2.14261e-08	5	5	5	5	5	5	25	25	25	25	25	25	25	1.09685e+06	1.23129e+06	1095310	793877	753836	810094	1.14115e+06	785936	0.688724	-0.538001	0.00178867
deoA	A0KPE3	Thymidine phosphorylase	2.25739e-07	5	5	5	5	5	5	25	25	25	25	25	25	25	373020	392973	378988	262906	254646	259454	381660	259002	0.678619	-0.559325	4.3126e-05
AHA_3692	A0KPE6	Putative deoxyribonuclease	0.0064521	1	1	1	3	1	2	6	6	6	6	6	6	6	28590.7	34272.3	28340.6	17742.5	23485.3	20669.2	30401.2	20632.3	0.678668	-0.559222	0.0185923
rumA-2	A0KPE8	23S rRNA (Uracil-5-)-methyltransferase RumA	8.7844e-08	4	4	4	4	4	4	21	21	21	21	21	21	21	855219	904674	956313	497164	493552	523715	905402	504811	0.557554	-0.842816	0.000199001
pepA	A0KPF3	Probable cytosol aminopeptidase	1.37525e-09	3	3	3	3	3	3	31	31	31	31	31	31	31	779573	807082	777763	814986	899611	869282	788139	861293	1.09282	0.128053	0.0508716
AHA_3701	A0KPF4	DNA polymerase III, chi subunit	2.72331e-05	4	2	2	3	2	3	5	5	5	5	5	5	5	29397.9	29905.5	29221.9	17761.8	20235.9	18737.2	29508.4	18911.6	0.640889	-0.641853	0.000144231
valS	A0KPF5	Valine--tRNA ligase	4.59347e-08	5	5	5	5	5	5	57	57	57	57	57	57	57	874688	881228	913768	751222	754212	735465	889895	746966	0.839387	-0.252591	0.000439007
csrA	A0KPF9	Translational regulator CsrA	0.000281024	5	3	5	5	5	5	5	5	5	5	5	5	5	1.54066e+06	1.45008e+06	1.51427e+06	978203	952412	1.00472e+06	1.50167e+06	978445	0.651571	-0.618006	7.08083e-05
AHA_3713	A0KPG0	Aspartokinase	8.81255e-07	5	5	5	5	5	5	20	20	20	20	20	20	20	344763	328237	333492	300391	302287	329017	335497	310565	0.925685	-0.111406	0.0754886
alaS	A0KPG1	Alanine--tRNA ligase	2.00789e-08	4	4	4	4	4	4	52	52	52	52	52	52	52	1406406	1.43027e+06	1.3695e+06	2.05026e+06	2122559	2.15106e+06	1402058	2.10796e+06	1.50348	0.588302	3.49622e-05
recA	A0KPG3	Protein RecA	3.05908e-10	5	5	5	5	5	5	21	21	21	21	21	21	21	21785276	22007178	21294674	12489310	11864678	12503399	2.16957e+07	1.22858e+07	0.566278	-0.820418	5.97576e-06
AHA_3717	A0KPG4	CinA, C-terminal	0.000449084	1	1	1	2	2	1	3	3	3	3	3	3	3	45437.6	42504.3	44988.2	24925.2	28026.6	25910.9	44310.1	26287.6	0.593264	-0.753254	0.000153135
mutS	A0KPG5	DNA mismatch repair protein MutS	1.35424e-06	5	5	5	5	5	5	45	45	45	45	45	45	45	241590	226310	233437	240532	228986	247498	233779	239006	1.02236	0.031901	0.495194
AHA_3720	A0KPG7	Uncharacterized protein	5.76441e-07	4	4	4	4	4	4	9	9	9	9	9	9	9	353918	420434	420592	290286	325548	345076	398315	320303	0.804145	-0.314472	0.0464453
AHA_3722	A0KPG9	Uncharacterized protein	3.68222e-05	5	7	5	7	7	7	4	4	4	4	4	4	4	45662.8	38230.1	42994.2	44026.2	41352.3	45022.5	42295.7	43467	1.02769	0.0394095	0.655551
AHA_3723	A0KPH0	D-isomer specific 2-hydroxyacid dehydrogenase family protein	3.88721e-07	4	4	4	4	4	4	14	14	14	14	14	14	14	389501	394815	386346	350599	341591	346727	390221	346306	0.887461	-0.172244	0.000257425
znuA	A0KPH5	Zinc ABC transporter, periplasmic zinc-binding protein	8.36992e-06	6	6	5	6	6	5	12	12	12	12	12	12	12	185543	190500	198994	100836	97830.2	128044	191679	108903	0.568154	-0.815647	0.00134062
znuC	A0KPH6	Zinc import ATP-binding protein ZnuC	0.000877851	3	3	3	3	3	3	8	8	8	8	8	8	8	117816	143318	136435	133694	141071	135028	132523	136598	1.03075	0.0436937	0.635177
AHA_3731	A0KPH8	Transcriptional regulator, LysR family	2.74748e-05	2	2	2	5	5	4	6	6	6	6	6	6	6	21316.9	26189.5	24077.4	40416.4	34856.2	37431.1	23861.2	37567.9	1.57443	0.654832	0.00304175
AHA_3733	A0KPI0	Uracil-DNA glycosylase	0.0017429	3	4	3	4	4	2	7	7	7	7	7	7	7	23361.8	42310.7	34854.4	20668.7	23052.3	13403.5	33509	19041.5	0.56825	-0.815403	0.0808901
plsC	A0KPI7	1-acyl-sn-glycerol-3-phosphate acyltransferase	0.000352627	2	1	3	4	3	4	8	8	8	8	8	8	8	1373556	23087.8	33323.4	134499	133744	137031	476656	135091	0.283415	-1.81901	0.488708
AHA_3743	A0KPJ0	Secreted protein, suppressor for copper-sensitivity C	3.07223e-07	4	4	4	4	4	4	11	11	11	11	11	11	11	460562	436401	432617	297268	305727	310171	443193	304389	0.686808	-0.542022	0.00012955
AHA_3746	A0KPJ3	DnaJ domain protein	3.88721e-07	4	4	4	4	4	4	3	3	3	3	3	3	3	55474.9	62123.4	60702.7	30577.6	31905	27628	59433.7	30036.9	0.505385	-0.984545	0.00024855
AHA_3748	A0KPJ5	Uncharacterized protein	6.5928e-07	3	3	3	3	3	3	13	13	13	13	13	13	13	375645	375585	375835	239948	263940	246095	375688	249994	0.66543	-0.587641	6.30466e-05
AHA_3749	A0KPJ6	Uncharacterized protein	6.38165e-06	5	5	5	5	5	5	8	8	8	8	8	8	8	117654	113030	107214	64595	68572.4	65193.5	112633	66120.3	0.587045	-0.768458	0.000140905
AHA_3751	A0KPJ8	Uncharacterized protein	0.000215669	3	3	3	3	3	3	2	2	2	2	2	2	2	78819.3	83377	81872	109397	103322	107972	81356.1	106897	1.31394	0.393902	0.00035664
parC	A0KPK2	DNA topoisomerase 4 subunit A	1.90793e-08	3	3	3	3	3	3	35	35	35	35	35	35	35	54802.8	48155.9	46832.5	55879.2	57996.3	58322.5	49930.4	57399.4	1.14959	0.201115	0.0444516
parE	A0KPK3	DNA topoisomerase 4 subunit B	7.64841e-08	4	4	4	4	4	4	29	29	29	29	29	29	29	213797	213137	214954	226869	231503	237677	213963	232016	1.08438	0.116868	0.00472356
AHA_3762	A0KPK9	Esterase YqiA	1.51349e-05	3	3	3	4	5	5	5	5	5	5	5	5	5	121167	86010.4	119049	96421.6	90604.8	87390.6	108742	91472.3	0.841186	-0.249503	0.213494
cpdA	A0KPL0	3',5'-cyclic adenosine monophosphate phosphodiesterase CpdA	1.88187e-06	5	5	5	5	5	5	16	16	16	16	16	16	16	134431	149704	149302	105981	102517	104114	144479	104204	0.721239	-0.471451	0.00141578
AHA_3765	A0KPL2	Uncharacterized protein	7.36069e-06	4	4	4	4	4	4	11	11	11	11	11	11	11	128486	133560	134471	87634.8	86000.8	93526.4	132172	89054	0.673772	-0.569667	0.000127066
AHA_3766	A0KPL3	HAS ABC exporter outer membrane component	3.01856e-06	3	3	3	3	3	3	23	23	23	23	23	23	23	540378	569660	565094	446301	432897	445607	558377	441602	0.790867	-0.338493	0.000317847
hldE	A0KPL4	Bifunctional protein HldE	2.69706e-08	6	6	6	6	6	6	24	24	24	24	24	24	24	1.854e+06	1.94068e+06	2.09758e+06	1.29629e+06	1.27956e+06	1.32392e+06	1.96408e+06	1.29992e+06	0.661848	-0.595429	0.000786039
htrB	A0KPL5	Lipid A biosynthesis lauroyltransferase	8.21385e-05	3	4	4	4	4	4	12	12	12	12	12	12	12	113005	21460.2	32295.4	82310.7	101234	145375	55586.9	109640	1.97241	0.979958	0.191166
AHA_3770	A0KPL7	Adenylate cyclase	0.000112214	3	3	3	3	3	3	6	6	6	6	6	6	6	54971.9	50942.3	53794.7	38094.3	38251.9	36568.8	53236.3	37638.3	0.707005	-0.500207	0.000285953
AHA_3771	A0KPL8	Uncharacterized protein	2.53101e-07	5	5	5	5	5	5	15	15	15	15	15	15	15	1.34979e+06	1.56871e+06	1537070	1.0952e+06	1.07844e+06	1.11705e+06	1.48519e+06	1.0969e+06	0.738556	-0.43722	0.00496201
AHA_3773	A0KPM0	Cys-tRNA(Pro)/Cys-tRNA(Cys) deacylase	1.52268e-06	4	4	4	4	4	4	8	8	8	8	8	8	8	160094	148127	165906	78470.9	77908.6	82187.7	158043	79522.4	0.503171	-0.990879	0.000130391
AHA_3775	A0KPM2	Ribosomal protein serine acetyltransferase	0.00125455	2	1	1	2	2	2	5	5	5	5	5	5	5	18984.4	21025	8660.66	17554.1	18474.5	21933.9	16223.4	19320.8	1.19093	0.252084	0.487274
AHA_3779	A0KPM6	Transcriptional regulator, LysR family	0.00423776	1	1	1	1	2	1	8	8	8	8	8	8	8	10454.8	7732.91	5435.85	9128.76	9703.23	14461.9	7874.52	11098	1.40935	0.495031	0.221376
cca	A0KPN1	Multifunctional CCA protein	1.00201e-06	4	3	4	4	4	4	19	19	19	19	19	19	19	105770	141233	121669	168170	156823	164268	122891	163087	1.32709	0.408269	0.0203304
exeA	A0KPN2	General secretion pathway protein A	6.99796e-05	3	3	3	4	4	4	20	20	20	20	20	20	20	35278.9	50788.9	43640.8	669359	91161	92624.7	43236.2	284382	6.5774	2.71752	0.27864
AHA_3786	A0KPN3	General secretion pathway protein B	0.000668751	4	4	3	4	4	4	7	7	7	7	7	7	7	68045.8	59791.7	62325.7	98084.2	91288.9	98529.9	63387.7	95967.7	1.51398	0.598344	0.000650543
mutY	A0KPN4	Adenine DNA glycosylase	5.32475e-05	5	5	5	5	5	5	15	15	15	15	15	15	15	75535.5	86382.8	83612.5	65089.2	67954.9	69852.1	81843.6	67632.1	0.826358	-0.275161	0.0158777
AHA_3788	A0KPN5	Probable Fe(2+)-trafficking protein	1.2796e-06	4	4	4	4	4	4	8	8	8	8	8	8	8	288407	302956	308333	254878	269657	285835	299898	270123	0.900716	-0.150856	0.050205
hfq	A0KPP4	RNA-binding protein Hfq	2.68428e-05	5	5	5	5	5	5	7	7	7	7	7	7	7	142666	148464	154492	171987	197024	212235	148541	193748	1.30434	0.383324	0.0208453
AHA_3798	A0KPP5	CbbY family protein	0.000269674	3	4	4	4	4	4	5	5	5	5	5	5	5	168197	131392	126705	92102	94169.3	99596.3	142098	95289.2	0.670587	-0.576503	0.0245116
dapA-2	A0KPP8	4-hydroxy-tetrahydrodipicolinate synthase	5.01373e-07	4	4	4	4	4	4	15	15	15	15	15	15	15	310707	357524	351196	325942	340418	354099	339809	340153	1.00101	0.00145922	0.98462
rsmC	A0KPP9	Ribosomal RNA small subunit methyltransferase C	6.64495e-06	6	5	6	6	6	6	12	12	12	12	12	12	12	74164.9	87048.1	81637.9	78621	78063.2	92167.6	80950.3	82950.6	1.02471	0.035216	0.752998
glgC-3	A0KPQ0	Glucose-1-phosphate adenylyltransferase	1.85446e-06	3	3	3	3	3	3	25	25	25	25	25	25	25	122738	138406	125933	120710	120055	120258	129026	120341	0.932689	-0.100532	0.143641
glgA	A0KPQ1	Glycogen synthase	2.37995e-06	3	3	3	3	3	3	16	16	16	16	16	16	16	246467	256284	269260	362638	371935	337215	257337	357263	1.38831	0.473327	0.00124803
nhaC	A0KPQ4	Na+/H+ antiporter NhaC	0.000538471	1	1	1	3	3	4	4	4	4	4	4	4	4	37311.8	43262.8	42363.2	68913.7	68220.1	67502.1	40979.3	68212	1.66455	0.73513	0.000136629
AHA_3822	A0KPR4	Maltose O-acetyltransferase	1.38709e-05	4	4	3	4	5	4	4	4	4	4	4	4	4	170644	223011	217220	367906	349194	366378	203625	361159	1.77365	0.826722	0.000866922
treR	A0KPR7	Trehalose operon repressor	0.000553855	3	3	3	3	3	3	12	12	12	12	12	12	12	30027.8	29950.7	30184	33149.5	38162.2	35123.3	30054.1	35478.3	1.18048	0.239374	0.0205378
mgsA	A0KPS3	Methylglyoxal synthase	6.13863e-06	4	4	4	5	4	4	6	6	6	6	6	6	6	45542.4	51287.4	48152.5	82801.3	80515.7	77204.8	48327.4	80173.9	1.65897	0.73029	0.000164066
AHA_3835	A0KPS7	Transcriptional activator HlyU	0.000137967	5	5	5	5	5	5	3	3	3	3	3	3	3	143946	145453	153927	112731	117126	118450	147775	116102	0.785668	-0.348008	0.000877335
AHA_3839	A0KPT1	Transporter gate domain protein	0.0013372	1	1	1	2	3	4	5	5	5	5	5	5	5	5787.79	11817.6	16326	28333.8	19977.5	13990.1	11310.5	20767.1	1.8361	0.876644	0.140755
folB	A0KPT5	7,8-dihydroneopterin aldolase	3.04325e-05	3	3	3	4	3	3	6	6	6	6	6	6	6	107356	112431	113381	179585	235808	176356	111056	197250	1.77612	0.828732	0.0112923
folK-2	A0KPT6	2-amino-4-hydroxy-6-hydroxymethyldihydropteridine pyrophosphokinase	0.000631924	2	2	2	1	1	2	5	5	5	5	5	5	5	25802.7	24316.1	41341.8	37996.9	26496.6	30801.5	30486.8	31765	1.04192	0.0592505	0.851334
AHA_3851	A0KPT9	Cobalamin synthesis protein/P47K family protein	1.05235e-06	4	4	4	4	4	4	15	15	15	15	15	15	15	375483	376923	361422	294803	300248	300900	371276	298650	0.804389	-0.314035	0.000165371
AHA_3852	A0KPU0	FAD binding domain protein	4.71705e-06	5	5	5	5	5	5	17	17	17	17	17	17	17	179674	195870	189307	171457	160848	172674	188284	168326	0.894003	-0.161648	0.0294927
AHA_3857	A0KPU5	Serine protease	6.93199e-05	3	3	3	3	3	3	17	17	17	17	17	17	17	47990.9	55744.1	55286.2	41955.5	40757.6	43499.8	53007.1	42071	0.793686	-0.33336	0.014238
AHA_3858	A0KPU6	Methyl-accepting chemotaxis protein	0.00257594	2	1	2	3	3	3	17	17	17	17	17	17	17	7510.05	8050.86	13517.8	22313.9	21881	13574	9692.89	19256.3	1.98664	0.990331	0.0494318
lpdA	A0KPU9	Dihydrolipoyl dehydrogenase	1.20945e-10	7	7	7	7	7	7	28	28	28	28	28	28	28	8604066	8993001	8878462	6093369	6087050	6775828	8.82518e+06	6318749	0.715991	-0.481986	0.000610163
aceF	A0KPV0	Acetyltransferase component of pyruvate dehydrogenase complex	3.50089e-09	5	5	5	5	5	5	26	26	26	26	26	26	26	6416968	6426925	6.50058e+06	3786328	4.01092e+06	4.17998e+06	6.44816e+06	3992409	0.619155	-0.691627	3.04749e-05
AHA_3863	A0KPV1	Pyruvate dehydrogenase E1 component	1.34224e-09	5	5	5	5	5	5	67	67	67	67	67	67	67	16970096	17270132	16559881	11258617	10714265	11607376	1.69334e+07	1.11934e+07	0.661027	-0.597218	6.53107e-05
AHA_3865	A0KPV3	N-acetyl-anhydromuramyl-L-alanine amidase	0.000111905	4	4	5	5	5	5	8	8	8	8	8	8	8	39345.9	47956.5	32698.6	30850.2	23943.4	29677.1	40000.3	28156.9	0.703917	-0.506523	0.0731983
nadC	A0KPV5	Nicotinate-nucleotide pyrophosphorylase	4.85509e-06	3	3	3	3	3	3	10	10	10	10	10	10	10	158785	159534	141820	196421	246045	260575	153380	234347	1.52789	0.611539	0.0161895
coaE	A0KPW0	Dephospho-CoA kinase	0.000346581	1	2	3	1	2	1	5	5	5	5	5	5	5	53143.4	27258.7	28382.2	21156	38424.7	23382.6	36261.4	27654.4	0.76264	-0.390925	0.439552
zapD	A0KPW1	Cell division protein ZapD	2.32947e-06	4	5	5	5	5	5	9	9	9	9	9	9	9	246702	250151	277446	246814	248618	220322	258099	238585	0.924391	-0.113425	0.217604
AHA_3875	A0KPW3	Mutator MutT protein	4.50752e-06	3	3	3	3	3	3	11	11	11	11	11	11	11	305428	302235	299681	379528	377630	394186	302448	383781	1.26892	0.343597	0.000120768
secA	A0KPW5	Protein translocase subunit SecA	1.78484e-10	5	5	5	5	5	5	59	59	59	59	59	59	59	2.25931e+06	2.33847e+06	2.34653e+06	2.55448e+06	2.47932e+06	2.61741e+06	2.31477e+06	2.55041e+06	1.1018	0.139859	0.00838287
lpxC	A0KPW7	UDP-3-O-acyl-N-acetylglucosamine deacetylase	9.69122e-06	5	5	5	5	5	5	14	14	14	14	14	14	14	352712	347544	367070	546877	533006	560357	355775	546747	1.53677	0.619905	4.12444e-05
ftsZ	A0KPW8	Cell division protein FtsZ	1.58755e-08	6	6	6	6	6	6	31	31	31	31	31	31	31	3.01927e+06	3.50129e+06	3.46726e+06	3.18429e+06	3142193	2.88931e+06	3329271	3.07193e+06	0.922703	-0.116062	0.227248
ftsA	A0KPW9	Cell division protein FtsA	7.63049e-07	6	6	6	6	6	6	21	21	21	21	21	21	21	539108	540493	530944	799046	781989	808353	536848	796462	1.48359	0.569092	6.14924e-06
murC	A0KPX1	UDP-N-acetylmuramate--L-alanine ligase	8.45158e-09	4	4	4	4	4	4	20	20	20	20	20	20	20	831374	859261	886766	724312	725952	686238	859134	712168	0.828937	-0.270666	0.00203804
murG	A0KPX2	UDP-N-acetylglucosamine--N-acetylmuramyl-(pentapeptide) pyrophosphoryl-undecaprenol N-acetylglucosamine transferase	8.84386e-06	4	4	4	4	4	4	14	14	14	14	14	14	14	313786	340241	352601	315692	338860	354641	335543	336398	1.00255	0.00367098	0.960184
murD	A0KPX4	UDP-N-acetylmuramoylalanine--D-glutamate ligase	5.19857e-06	3	3	3	3	3	3	19	19	19	19	19	19	19	270899	248424	250145	293460	281155	304085	256489	292900	1.14196	0.191509	0.0205608
murF	A0KPX6	UDP-N-acetylmuramoyl-tripeptide--D-alanyl-D-alanine ligase	5.76441e-07	5	6	6	6	6	6	9	9	9	9	9	9	9	217768	137448	133555	132182	122719	140809	162924	131903	0.809602	-0.304715	0.329106
murE	A0KPX7	UDP-N-acetylmuramoyl-L-alanyl-D-glutamate--2,6-diaminopimelate ligase	3.92296e-06	4	4	4	4	4	4	20	20	20	20	20	20	20	171664	195085	175058	208767	201290	191053	180602	200370	1.10945	0.149851	0.0912703
rsmH	A0KPY0	Ribosomal RNA small subunit methyltransferase H	1.19197e-06	5	5	5	5	5	5	12	12	12	12	12	12	12	294078	319126	327056	253629	238762	267156	313420	253182	0.807804	-0.307922	0.00948065
mraZ	A0KPY1	Transcriptional regulator MraZ	0.000197321	3	3	3	4	4	4	7	7	7	7	7	7	7	77290.5	80274.2	80698.3	60640.5	59606	59883.7	79421	60043.4	0.756014	-0.403515	6.45628e-05
rsmI	A0KPY2	Ribosomal RNA small subunit methyltransferase I	1.10044e-06	5	5	5	5	5	5	16	16	16	16	16	16	16	579203	630504	632873	488643	500217	509049	614193	499303	0.812941	-0.298777	0.00340621
AHA_3895	A0KPY3	LppC superfamily	8.65261e-05	3	3	3	6	6	6	23	23	23	23	23	23	23	44665.6	36686.6	36285	75714.4	68268.3	69755	39212.4	71245.9	1.81692	0.861497	0.000838128
gmhA-2	A0KPY5	Phosphoheptose isomerase	2.00229e-06	3	3	3	3	3	3	3	3	3	3	3	3	3	160403	141570	139474	123793	124416	129911	147149	126040	0.856549	-0.223393	0.0382259
sspB	A0KPY7	Stringent starvation protein B	2.97723e-06	2	2	2	2	2	2	2	2	2	2	2	2	2	98482.9	103789	101344	137249	155670	149201	101206	147374	1.45618	0.54219	0.00118811
AHA_3900	A0KPY8	Stringent starvation protein A	5.75704e-09	6	6	6	6	6	6	10	10	10	10	10	10	10	1891635	2.19936e+06	2704494	1.29666e+06	1.31881e+06	1.34777e+06	2.26516e+06	1.32108e+06	0.583216	-0.777898	0.0164476
rpsI	A0KPZ2	30S ribosomal protein S9	8.09135e-07	3	3	3	3	3	3	7	7	7	7	7	7	7	442871	807384	771658	915165	881457	888566	673971	895063	1.32804	0.409303	0.130478
rplM	A0KPZ3	50S ribosomal protein L13	4.44965e-08	6	6	6	6	6	6	11	11	11	11	11	11	11	3.82104e+06	3807530	3.55467e+06	3.72283e+06	3.65544e+06	3.7985e+06	3.72775e+06	3.72559e+06	0.999421	-0.000835421	0.983138
degQ	A0KPZ6	Periplasmic serine endoprotease DegP-like	6.08687e-09	3	3	3	3	3	3	28	28	28	28	28	28	28	2.83789e+06	3.29085e+06	3.26331e+06	3473330	3.30254e+06	3.38786e+06	3.13068e+06	3.38791e+06	1.08216	0.113919	0.171649
degS	A0KPZ7	Periplasmic serine peptidase DegS	3.8251e-05	3	3	3	3	3	3	13	13	13	13	13	13	13	25775.4	29440.6	27620.3	40205	40655.9	39369	27612.1	40076.7	1.45142	0.53746	0.000375114
AHA_3916	A0KQ04	Pyridoxal phosphate-dependent enzyme, putative	8.77061e-05	4	4	4	4	4	3	11	11	11	11	11	11	11	9777.68	8029.28	9237.87	7725.11	7271.31	6019.86	9014.94	7005.43	0.777091	-0.363845	0.0504499
AHA_3920	A0KQ08	Nucleotide-binding protein AHA_3920	5.02523e-07	4	4	4	4	4	4	17	17	17	17	17	17	17	229568	237723	228613	267371	269221	262729	231968	266440	1.14861	0.199888	0.000580539
AHA_3921	A0KQ09	Uncharacterized protein	3.29389e-07	5	5	5	5	5	5	5	5	5	5	5	5	5	270285	304738	289760	187714	187908	191511	288261	189044	0.65581	-0.608651	0.000590679
yfiA-2	A0KQ10	Ribosomal subunit interface protein	7.4085e-06	4	4	5	6	6	5	4	4	4	4	4	4	4	34760.3	216930	23806.1	30829.4	33708.6	35166.5	91832.2	33234.9	0.361909	-1.4663	0.402522
rpoN	A0KQ11	RNA polymerase sigma-54 factor	4.22518e-06	4	4	4	4	4	4	18	18	18	18	18	18	18	230708	188148	190202	238192	190850	198277	203019	209106	1.02998	0.0426202	0.778186
AHA_3924	A0KQ12	ABC transporter, ATP-binding protein	3.58748e-08	4	4	4	4	4	4	12	12	12	12	12	12	12	528006	565807	530953	465212	460594	477665	541589	467824	0.863799	-0.211233	0.00498369
AHA_3927	A0KQ15	3-deoxy-D-manno-octulosonate 8-phosphate phosphatase KdsC	5.56662e-06	5	5	5	5	5	5	5	5	5	5	5	5	5	220096	289305	254210	195901	222964	185046	254537	201303	0.790861	-0.338504	0.0810988
kdsD	A0KQ16	Arabinose 5-phosphate isomerase	9.08933e-07	4	4	4	4	4	4	15	15	15	15	15	15	15	756375	802945	798769	596262	585883	650056	786030	610734	0.776985	-0.364041	0.00212532
AHA_3929	A0KQ17	ABC transporter, ATP-binding protein	1.78982e-06	5	5	5	5	5	5	12	12	12	12	12	12	12	111730	105601	103385	85979	80117.4	82755.7	106906	82950.7	0.775924	-0.366013	0.00136212
ttg2D	A0KQ20	Toluene tolerance protein Ttg2D	1.57996e-07	4	4	4	4	4	4	11	11	11	11	11	11	11	548818	556747	539700	463445	471495	482161	548422	472367	0.86132	-0.215378	0.000485537
AHA_3934	A0KQ22	BolA/YrbA family protein	2.6855e-06	5	5	5	5	5	4	6	6	6	6	6	6	6	148784	150585	152099	121269	124862	128580	150490	124903	0.82998	-0.268851	0.000382939
murA	A0KQ23	UDP-N-acetylglucosamine 1-carboxyvinyltransferase	4.3328e-08	4	4	4	4	4	4	26	26	26	26	26	26	26	1.82405e+06	1.87418e+06	1.86055e+06	2.11419e+06	2.10835e+06	2167559	1.85292e+06	2.13004e+06	1.14955	0.201074	0.000324411
AHA_3936	A0KQ24	Protein PmbA	1.0371e-07	3	3	3	3	3	3	17	17	17	17	17	17	17	334229	341960	338951	321087	320884	324524	338380	322165	0.952081	-0.0708441	0.00309386
AHA_3946	A0KQ29	DNA-binding protein	0.000520379	2	3	2	2	2	2	4	4	4	4	4	4	4	10071	8499.94	9458.31	11790	10218.8	9832.35	9343.07	10613.7	1.136	0.183961	0.166887
AHA_3948	A0KQ31	Uncharacterized protein	0.00194123	1	1	1	1	2	1	7	7	7	7	7	7	7	2.03883e+06	1.77563e+06	1.97426e+06	1.01681e+06	972711	1.95164e+06	1.92957e+06	1.31372e+06	0.680836	-0.554621	0.134442
AHA_3951	A0KQ34	ABC-type sugar transport system, periplasmic component	1.29839e-07	3	3	3	3	3	3	14	14	14	14	14	14	14	99004.9	102076	101842	87918.9	98096.2	97658.4	100974	94557.8	0.936454	-0.0947198	0.137736
ssb	A0KQ40	Single-stranded DNA-binding protein	1.60542e-08	6	6	6	6	6	6	8	8	8	8	8	8	8	963572	1.03406e+06	997912	671958	660182	711537	998514	681226	0.682239	-0.55165	0.000243611
AHA_3962	A0KQ45	Conserved domain protein	1.62065e-09	5	5	5	5	5	5	6	6	6	6	6	6	6	4564704	4.66607e+06	4656985	3.79699e+06	3.52291e+06	3.83245e+06	4.62925e+06	3.71745e+06	0.803035	-0.316466	0.000900024
AHA_3966	A0KQ49	DNA-binding response regulator	0.000127478	3	3	3	3	3	3	14	14	14	14	14	14	14	85064.4	94785.3	106126	75238.6	70628.3	75566.9	95325.4	73811.3	0.774309	-0.36902	0.0267903
recD	A0KQ57	RecBCD enzyme subunit RecD	0.000975139	3	3	2	3	3	3	14	14	14	14	14	14	14	32714	16089.2	31193	36951.7	25213	28352.6	26665.4	30172.4	1.13152	0.178263	0.610775
recB	A0KQ58	RecBCD enzyme subunit RecB	0.000195988	4	3	3	4	4	4	27	27	27	27	27	27	27	13478.4	7837.09	6398.64	14338.2	16303.8	16654.3	9238.03	15765.4	1.70658	0.771108	0.0456501
recC	A0KQ59	RecBCD enzyme subunit RecC	2.13135e-05	3	2	3	3	3	3	24	24	24	24	24	24	24	12944.7	10842.8	10306.6	9682.81	12849.9	12419.6	11364.7	11650.8	1.02517	0.035865	0.833774
AHA_3988	A0KQ71	HAD-superfamily subfamily IB hydrolase	9.90471e-06	1	1	1	1	1	1	1	1	1	1	1	1	1	124982	119300	112461	139253	161659	164337	118914	155083	1.30416	0.383119	0.014384
AHA_3993	A0KQ76	Acetyltransferase, GNAT family	4.00275e-06	3	2	3	4	4	4	6	6	6	6	6	6	6	90877.3	65216.1	63969.4	76114.9	67088.8	62298.8	73354.3	68500.8	0.933836	-0.0987592	0.64174
gldA	A0KQ88	Glycerol dehydrogenase	5.7866e-08	5	5	5	5	5	5	11	11	11	11	11	11	11	363878	367919	366870	264186	255622	263724	366222	261178	0.713167	-0.487688	4.14689e-06
AHA_4007	A0KQ90	Dihydroxyacetone kinase, L subunit	6.90427e-07	5	5	5	5	5	5	7	7	7	7	7	7	7	429675	441818	318159	328422	368203	367034	396551	354553	0.894092	-0.161505	0.368428
dhaK	A0KQ91	Dihydroxyacetone kinase, DhaK subunit	6.70181e-07	4	4	4	4	4	4	17	17	17	17	17	17	17	378643	412229	427751	563933	545573	535843	406208	548450	1.35017	0.433142	0.00103491
AHA_4017	A0KQ94	D,D-heptose 1,7-bisphosphate phosphatase	1.70032e-06	5	4	4	4	4	4	5	5	5	5	5	5	5	155779	155352	166555	87048.5	85528.9	96107.4	159228	89561.6	0.562473	-0.830145	0.000145954
tuf1	A0KQ95	Elongation factor Tu	1.20945e-10	7	7	7	7	7	7	36	36	36	36	36	36	36	130127872	139440112	135569296	112484184	113501208	113587784	135045760	1.13191e+08	0.838168	-0.254688	0.00130963
fusA	A0KQ96	Elongation factor G	7.29047e-10	7	7	7	7	7	7	54	54	54	54	54	54	54	40598424	39916776	39967400	31997508	32877100	35103088	4.01609e+07	3.33259e+07	0.82981	-0.269147	0.00197617
rpsG	A0KQ97	30S ribosomal protein S7	5.00681e-08	7	7	7	7	7	7	19	19	19	19	19	19	19	2.7024e+06	2.72433e+06	2.79674e+06	3505729	3.60745e+06	3.61956e+06	2.74116e+06	3.57758e+06	1.30513	0.384199	5.37637e-05
AHA_4023	A0KQA0	DsrF protein	0.000707749	1	1	1	1	1	1	4	4	4	4	4	4	4	58927.1	51066	52167.1	51571.8	46017.9	43498.6	54053.4	47029.4	0.870056	-0.20082	0.109548
AHA_4024	A0KQA1	Intracellular sulfur oxidation protein DsrE	0.000930399	1	1	1	1	1	1	3	3	3	3	3	3	3	27176.2	22497.6	22939.7	40857.5	47048.6	37000.1	24204.5	41635.4	1.72015	0.782538	0.0060601
AHA_4025	A0KQA2	Endoribonuclease L-PSP, putative	6.55467e-10	4	4	5	4	5	5	8	8	8	8	8	8	8	1.10091e+06	1.02193e+06	958573	1.05177e+06	723182	768435	1.02714e+06	847796	0.825398	-0.276839	0.180714
AHA_4026	A0KQA3	MukF protein	2.92279e-06	4	4	4	4	4	4	12	12	12	12	12	12	12	192527	206335	220426	202754	198391	201239	206429	200795	0.972705	-0.0399256	0.527618
rpoC	A0KQA4	DNA-directed RNA polymerase subunit beta'	5.69884e-09	6	6	6	6	6	6	103	103	103	103	103	103	103	5.16605e+06	5880049	6042660	5290434	5.34414e+06	4994484	5.69625e+06	5.20968e+06	0.914581	-0.128817	0.169079
rpoB	A0KQA5	DNA-directed RNA polymerase subunit beta	1.20945e-10	4	4	4	4	4	4	102	102	102	102	102	102	102	9043394	9171995	8864949	7.98324e+06	7.57059e+06	7661982	9.02678e+06	7.73861e+06	0.857294	-0.222138	0.00110507
rplL	A0KQA6	50S ribosomal protein L7/L12	1.20945e-10	7	7	7	7	7	7	14	14	14	14	14	14	14	30679516	32528672	31721094	25221432	25049104	25858440	31643094	2.53763e+07	0.801955	-0.318407	0.000442186
rplJ	A0KQA7	50S ribosomal protein L10	1.27485e-10	4	4	4	4	4	4	7	7	7	7	7	7	7	3.77555e+06	13036583	12900876	3.9888e+06	3.57581e+06	4934198	9.90434e+06	4.16627e+06	0.420651	-1.2493	0.136964
rplA	A0KQA8	50S ribosomal protein L1	9.26948e-10	6	6	6	6	6	6	20	20	20	20	20	20	20	11967239	13671850	13019304	10844484	10485136	10803372	12886131	1.0711e+07	0.831204	-0.266726	0.0129486
rplK	A0KQA9	50S ribosomal protein L11	4.08458e-09	6	6	6	6	6	6	10	10	10	10	10	10	10	5509530	5668017	5792394	5710643	5883605	5904998	5656647	5833082	1.03119	0.0443112	0.159991
nusG	A0KQB0	Transcription termination/antitermination protein NusG	1.13185e-08	5	5	5	5	5	5	13	13	13	13	13	13	13	2.85147e+06	2.83959e+06	2662331	1613665	1.67182e+06	1723608	2.78446e+06	1.6697e+06	0.599648	-0.737811	8.54408e-05
coaA	A0KQB3	Pantothenate kinase	4.81259e-07	4	4	4	4	4	4	20	20	20	20	20	20	20	325918	337472	367809	232606	239432	240071	343733	237370	0.690563	-0.534155	0.00111773
birA	A0KQB4	Bifunctional ligase/repressor BirA	2.51283e-06	3	3	3	3	3	3	8	8	8	8	8	8	8	98766.9	96557.9	99567.6	154966	149586	161456	98297.5	155336	1.58026	0.660166	8.75354e-05
murB	A0KQB5	UDP-N-acetylenolpyruvoylglucosamine reductase	1.47227e-06	5	5	5	5	5	5	11	11	11	11	11	11	11	135571	173634	171595	107617	91570.4	108560	160267	102583	0.640074	-0.643688	0.0130359
AHA_4042	A0KQB6	KtrA	7.32907e-05	4	4	4	4	4	4	8	8	8	8	8	8	8	99222.9	91147	78792.8	97801.3	97154.6	99931.7	89720.9	98295.9	1.09557	0.131687	0.226139
topB	A0KQC1	DNA topoisomerase 3	0.000678823	3	3	3	3	3	3	25	25	25	25	25	25	25	29089.2	30429.6	21718.9	26253.7	22403.8	25003.8	27079.2	24553.8	0.906739	-0.14124	0.438168
AHA_4050	A0KQC4	Uncharacterized protein	3.2003e-06	5	5	5	5	4	4	6	6	6	6	6	6	6	216749	212845	237094	139314	174637	182305	222229	165419	0.744362	-0.425924	0.0202689
AHA_4052	A0KQC6	Two-component system, regulatory protein	8.2108e-07	5	5	5	5	5	5	16	16	16	16	16	16	16	229273	238360	224427	137864	135192	145506	230687	139520	0.604804	-0.725461	5.85093e-05
msrP	A0KQD0	Protein-methionine-sulfoxide reductase catalytic subunit MsrP	0.000342756	3	2	2	3	2	3	8	8	8	8	8	8	8	32224	42306.6	39798.1	30896.7	33858.5	28763.3	38109.6	31172.8	0.817979	-0.289864	0.108763
AHA_4059	A0KQD3	Transcriptional regulatory protein ZraR	5.43663e-07	4	4	4	4	4	4	14	14	14	14	14	14	14	69490.6	81009.4	74470.3	100037	92977.1	93052.9	74990.1	95355.8	1.27158	0.34662	0.00750128
asnC	A0KQE1	Regulatory protein AsnC	0.000196773	4	5	5	5	5	5	5	5	5	5	5	5	5	22960.7	20129.1	23883.5	26914.8	29255.2	28439.2	22324.4	28203.1	1.26333	0.33723	0.0112589
asnA	A0KQE2	Aspartate--ammonia ligase	9.09809e-07	4	4	4	4	4	4	13	13	13	13	13	13	13	178456	45719.2	160453	407580	396479	150941	128209	318333	2.48292	1.31204	0.111795
clpB	A0KQE5	Chaperone protein ClpB	5.99293e-08	5	5	5	5	5	5	64	64	64	64	64	64	64	2.17921e+06	2.32724e+06	2.31228e+06	1.82636e+06	1.78458e+06	1.92023e+06	2272909	1.84372e+06	0.811173	-0.301918	0.00226196
AHA_4073	A0KQE7	Pseudouridine synthase	1.59788e-07	5	5	5	5	5	5	16	16	16	16	16	16	16	1.07885e+06	1.11822e+06	1132263	561852	579383	587290	1.10978e+06	576175	0.51918	-0.945693	7.15322e-06
bamD	A0KQE8	Outer membrane protein assembly factor BamD	9.83292e-06	3	3	3	4	4	4	12	12	12	12	12	12	12	46114	20218.2	19432	41913.3	43415.6	40160.2	28588.1	41829.7	1.46319	0.549113	0.20752
AHA_4075	A0KQE9	Coenzyme A disulfide reductase	3.61487e-06	4	4	4	4	4	4	8	8	8	8	8	8	8	258890	274440	279171	141840	136179	131601	270834	136540	0.504147	-0.988083	3.88739e-05
AHA_4077	A0KQF1	UPF0597 protein AHA_4077	0.000367221	3	4	4	4	3	4	7	7	7	7	7	7	7	53749.3	49466.1	97821.2	19172.9	46933.3	39768.9	67012.2	35291.7	0.526645	-0.925096	0.145006
AHA_4082	A0KQF6	Putative HTH-type transcriptional regulator YqhC	0.000935924	3	2	3	3	3	3	11	11	11	11	11	11	11	20123.4	10651.4	8839.67	20107.2	20642.2	21888.5	13204.8	20879.3	1.58119	0.66101	0.0959114
pyrB	A0KQG0	Aspartate carbamoyltransferase	4.46231e-06	3	3	3	3	3	3	19	19	19	19	19	19	19	228004	255276	274173	264430	269560	286884	252484	273625	1.08373	0.116005	0.232139
pyrI	A0KQG1	Aspartate carbamoyltransferase regulatory chain	2.92279e-06	3	3	3	3	3	3	11	11	11	11	11	11	11	388698	404980	378358	301148	302407	316354	390679	306636	0.784881	-0.349455	0.000781349
argR	A0KQG2	Arginine repressor	0.000283344	5	4	4	4	4	4	7	7	7	7	7	7	7	54869.4	58071.4	61233.6	48701.5	48325.5	46653.8	58058.1	47893.6	0.824925	-0.277665	0.00636619
mglA	A0KQH2	Galactoside ABC transporter, ATP-binding protein	0.000463482	4	4	4	4	4	5	20	20	20	20	20	20	20	23511.8	28455.2	14147.7	9760.64	10188.5	12316.3	22038.2	10755.1	0.488022	-1.03498	0.0574054
galR	A0KQH5	Transcriptional regulator GalR	4.82449e-06	3	3	3	3	3	3	15	15	15	15	15	15	15	35263.2	38002.6	40270.7	43423.6	40464.9	32326.7	37845.5	38738.4	1.02359	0.0336417	0.817308
argS	A0KQI5	Arginine--tRNA ligase	5.60226e-08	5	5	5	5	5	5	36	36	36	36	36	36	36	2.77188e+06	2.48998e+06	2.40998e+06	1.73976e+06	1.78048e+06	1.6225e+06	2.55728e+06	1.71424e+06	0.670339	-0.577037	0.00213146
AHA_4113	A0KQI6	Cell division protein	0.000734209	2	2	2	2	3	2	8	8	8	8	8	8	8	11029.7	15785.2	12382.2	21226.7	11137	13466.6	13065.7	15276.8	1.16923	0.225555	0.546691
hslU	A0KQI8	ATP-dependent protease ATPase subunit HslU	1.48221e-09	5	5	5	5	5	5	29	29	29	29	29	29	29	4315939	4414925	4311389	3.02548e+06	3.20177e+06	3.06657e+06	4.34742e+06	3.09794e+06	0.712594	-0.488848	3.82828e-05
AHA_4117	A0KQJ0	Regulatory protein, LysR:LysR, substrate-binding	7.46862e-06	1	1	1	1	1	1	1	1	1	1	1	1	1	341378	569253	543213	293891	236319	243937	484615	258049	0.532483	-0.909194	0.0379623
rraA-2	A0KQJ7	Regulator of ribonuclease activity A	4.25371e-07	2	2	2	2	2	2	5	5	5	5	5	5	5	1.18688e+06	1.15911e+06	1178549	804909	759132	792839	1.17485e+06	785627	0.668707	-0.580555	1.68522e-05
selO	A0KQK0	Protein adenylyltransferase SelO	8.77543e-05	4	4	4	4	4	4	9	9	9	9	9	9	9	25605.3	29176	30215.1	36370.7	33994.5	36263.4	28332.1	35542.9	1.25451	0.327122	0.0106889
recQ	A0KQK2	ATP-dependent DNA helicase RecQ	1.18136e-05	3	3	3	3	3	3	23	23	23	23	23	23	23	84665.1	86309.2	86225.1	70252.3	69550	73575.4	85733.1	71125.9	0.82962	-0.269478	0.00041583
AHA_4133	A0KQK5	Mosc domain protein	2.75749e-06	7	5	5	7	7	6	12	12	12	12	12	12	12	18819.7	25087.5	24365.9	28711.8	29903.5	34408.9	22757.7	31008.1	1.36253	0.446288	0.0350486
potA	A0KQK8	Spermidine/putrescine import ATP-binding protein PotA	1.22289e-06	5	5	5	6	6	6	17	17	17	17	17	17	17	213753	210743	203058	246832	239514	240040	209185	242129	1.15749	0.210995	0.00114195
potF	A0KQL0	Putrescine-binding periplasmic protein	2.10399e-06	6	6	6	6	6	6	18	18	18	18	18	18	18	396972	423348	411655	296480	285611	308486	410659	296859	0.722886	-0.468161	0.000352526
AHA_4139	A0KQL1	Aminotransferase, class III	0.0017994	4	4	3	3	3	4	10	10	10	10	10	10	10	11574.8	16665.4	12589.1	15055.4	6714.57	8002.86	13609.7	9924.29	0.729205	-0.455604	0.28981
AHA_4140	A0KQL2	Glutamine synthetase	8.79206e-05	3	3	3	3	3	3	16	16	16	16	16	16	16	32380.4	36423.6	33830.1	33570.8	35301.9	35545	34211.4	34805.9	1.01738	0.0248565	0.679328
AHA_4141	A0KQL3	Putative RNA polymerase-binding protein DksA	9.83968e-07	4	4	4	4	4	4	8	8	8	8	8	8	8	343909	382919	383504	340573	359195	370390	370111	356719	0.963818	-0.0531677	0.44242
AHA_4142	A0KQL4	Uncharacterized protein	1.64955e-05	4	4	4	4	4	4	14	14	14	14	14	14	14	123135	140198	127572	116894	111411	119688	130301	115998	0.890226	-0.167756	0.0648606
AHA_4145	A0KQL7	D-lactate dehydrogenase	1.94625e-07	4	4	4	4	4	4	19	19	19	19	19	19	19	1.26739e+06	1346795	1.35026e+06	654233	661963	689974	1.32148e+06	668724	0.506041	-0.982675	2.35803e-05
AHA_4146	A0KQL8	Hypothetical chaperone protein YegD	8.0183e-07	3	3	3	3	3	3	26	26	26	26	26	26	26	357381	411093	394025	318135	294576	306366	387500	306359	0.790604	-0.338972	0.00926861
AHA_4148	A0KQM0	Uncharacterized protein	0.000680914	4	3	3	4	4	4	9	9	9	9	9	9	9	13234.2	15688.3	13450.5	18307.9	16789.7	17056.9	14124.3	17384.8	1.23084	0.299648	0.0233847
AHA_4149	A0KQM1	Maltodextrin glucosidase	2.35432e-05	4	3	3	4	4	4	22	22	22	22	22	22	22	31769.6	37115.5	40987.9	49718.9	46372.6	47845.2	36624.3	47978.9	1.31003	0.389598	0.0162013
AHA_4150	A0KQM2	Lipopolysaccharide O-Ag biosynthesis protein FlmA	4.76686e-07	3	3	3	3	3	3	16	16	16	16	16	16	16	226701	260963	245436	177122	188030	169574	244366	178242	0.729405	-0.455208	0.00420134
flmB	A0KQM3	Lipopolysaccharide O-Ag biosynthesis protein FlmB	1.26914e-05	5	4	4	5	5	4	6	6	6	6	6	6	6	98784.9	114354	103971	71927.2	68144.2	66330.7	105703	68800.7	0.650885	-0.619525	0.00161984
AHA_4173	A0KQP5	Long-chain-fatty-acid--luciferin-component ligase, Acyl-protein synthase	0.000582789	3	3	3	3	3	3	8	8	8	8	8	8	8	15062.6	24386.3	15387.3	38661.6	32332.7	38375.6	18278.7	36456.6	1.99448	0.996014	0.0078703
AHA_4174	A0KQP6	Long-chain fatty acid-CoA ligase	2.65838e-05	5	4	4	4	5	4	15	15	15	15	15	15	15	35667.9	18751.2	31658	29557.9	55754.4	23898.3	28692.4	36403.5	1.26875	0.343411	0.524078
AHA_4175	A0KQP7	Oxidoreductase, short chain dehydrogenase/reductase family	2.88157e-08	4	4	4	4	4	4	10	10	10	10	10	10	10	64027.7	65728.9	63603	79123.4	70515.9	68183.1	64453.2	72607.4	1.12651	0.171866	0.0739039
AHA_4177	A0KQP9	Uncharacterized protein	6.03475e-05	1	1	1	1	1	1	4	4	4	4	4	4	4	16474.4	20486.6	19144.4	13564.4	12799.3	13491.2	18701.8	13285	0.710358	-0.493381	0.0108335
AHA_4178	A0KQQ0	NeuA protein	2.46604e-05	3	3	3	3	3	3	6	6	6	6	6	6	6	131978	122973	118060	86058.8	89047.5	80055.7	124337	85054	0.684061	-0.547804	0.00127073
nueB	A0KQQ2	Pseudaminic acid synthase, NeuB	0.000133457	4	4	3	5	5	4	8	8	8	8	8	8	8	28738	39577.5	59815.7	33901.1	29264.6	30116.9	42710.4	31094.2	0.728024	-0.457942	0.276109
[truncated: 448 more rows]
